# Supplementary material for: catena-Poly[[[(2,2′-bipyridine-κ2 N,N′)manganese(II)]-μ-(2,5-dichloro-3,6-dioxocyclo­hexa-1,4-diene-1,4-diolato)-κ4 O 1,O 6:O 3,O 4] ethanol disolvate]
Source: Acta Crystallogr Sect E Struct Rep Online. 2013 Jan 19;69(Pt 2):m119–20. doi: 10.1107/S1600536813001438 (PMC3569209; doi:10.1107/S1600536813001438)
Supplement: Supplementary file 1 [file e-69-0m119-sup1.cif]

##############################################################################
#                                                                            #
# This CIF contains the data in a paper accepted for publication in          #
# Acta Crystallographica Section E. It conforms to the requirements of       #
# Notes for Authors for Acta Crystallographica Section E, and has been       #
# peer reviewed under the auspices of the IUCr Commission on Journals.       #
#                                                                            #
# Full details of the Crystallographic Information File format               #
# are given in the paper "The Crystallographic Information File (CIF):       #
# a New Standard Archive File for Crystallography" by S. R. Hall, F. H.      #
# Allen and I. D. Brown [Acta Cryst. (1991), A47, 655-685].                  #
#                                                                            #
# The current version of the core CIF dictionary is obtainable from          #
# ftp://ftp.iucr.org/pub/cif_core.dic.                                       #
#                                                                            #
# Software is freely available for graphical display of the structure(s)     #
# in this CIF. For information consult the CIF software page                 #
# http://www.iucr.org/resources/cif/software.                                #
#                                                                            #
# This file may be used for bona fide research purposes within the           #
# scientific community so long as proper attribution is given to the journal # 
# article from which it was obtained.                                        #
#                                                                            #
##############################################################################
data_I
_audit_creation_method     SHELXL-97
_chemical_name_systematic
;\
<i>catena</i>-Poly[[[(2,2'-bipyridine-\
\k^2^<i>N</i>,<i>N</i>')manganese(II)]-\m-\
(2,5-dichloro-3,6-dioxocyclohexa-1,4-diene-1,4-diolato)-\
\k^4^<i>O</i>^1^,<i>O</i>^6^:<i>O</i>^3^,<i>O</i>^4^] ethanol disolvate]
;
_chemical_name_common     ?
_chemical_formula_moiety     'C16 H8 Cl2 Mn N2 O4, 2(C2 H6 O)'
_chemical_formula_sum     'C20 H20 Cl2 Mn N2 O6'
_chemical_formula_iupac     '[Mn (C6 Cl2 O4) (C10 H8 N2)], 2C2 H6 O'
_chemical_formula_weight     510.22
_chemical_melting_point     ?
_symmetry_cell_setting     monoclinic
_symmetry_space_group_name_H-M     'P 21/n'
_symmetry_space_group_name_Hall     '-P 2yn'
loop_
    _symmetry_equiv_pos_as_xyz
    'x, y, z'
    '-x+1/2, y+1/2, -z+1/2'
    '-x, -y, -z'
    'x-1/2, -y-1/2, z-1/2'
_cell_length_a     8.3130(15)
_cell_length_b     20.866(4)
_cell_length_c     12.513(2)
_cell_angle_alpha     90.00
_cell_angle_beta     97.665(2)
_cell_angle_gamma     90.00
_cell_volume     2151.2(7)
_cell_formula_units_Z     4
_cell_measurement_reflns_used     6299
_cell_measurement_theta_min     3.15
_cell_measurement_theta_max     27.49
_cell_measurement_temperature     100(2)
_exptl_crystal_description     platelet
_exptl_crystal_colour     violet
_exptl_crystal_size_max     0.40
_exptl_crystal_size_mid     0.10
_exptl_crystal_size_min     0.05
_exptl_crystal_density_diffrn     1.575
_exptl_crystal_density_meas     ?
_exptl_crystal_density_method     'not measured'
_exptl_crystal_F_000     1044
_exptl_absorpt_coefficient_mu     0.902
_exptl_absorpt_correction_type     multi-scan
_exptl_absorpt_process_details     '(REQAB; Rigaku, 1998)'
_exptl_absorpt_correction_T_min     0.897
_exptl_absorpt_correction_T_max     0.9563
_exptl_special_details     ?
_diffrn_ambient_temperature     100(2)
_diffrn_radiation_type     MoK\a
_diffrn_radiation_wavelength     0.71075
_diffrn_radiation_source     'fine-focus sealed tube'
_diffrn_radiation_monochromator     graphite
_diffrn_measurement_device_type     'Rigaku Saturn724'
_diffrn_measurement_method     \w
_diffrn_detector_area_resol_mean     7.111
_diffrn_reflns_number     24503
_diffrn_reflns_av_R_equivalents     0.0279
_diffrn_reflns_av_sigmaI/netI     0.0181
_diffrn_reflns_theta_min     3.15
_diffrn_reflns_theta_max     27.45
_diffrn_reflns_theta_full     27.45
_diffrn_measured_fraction_theta_max     0.997
_diffrn_measured_fraction_theta_full     0.997
_diffrn_reflns_limit_h_min     -10
_diffrn_reflns_limit_h_max     10
_diffrn_reflns_limit_k_min     -27
_diffrn_reflns_limit_k_max     26
_diffrn_reflns_limit_l_min     -16
_diffrn_reflns_limit_l_max     16
_diffrn_standards_number     0
_diffrn_standards_interval_count     .
_diffrn_standards_interval_time     ?
_diffrn_standards_decay_%     ?
_refine_special_details
;
Refinement of <i>F</i>^2^ against ALL reflections. The weighted <i>R</i>-factor
<i>wR</i> and goodness of fit <i>S</i> are based on <i>F</i>^2^, conventional
<i>R</i>-factors <i>R</i> are based on <i>F</i>, with <i>F</i> set to zero for
negative <i>F</i>^2^. The threshold expression of <i>F</i>^2^ >
\s(<i>F</i>^2^) is used only for calculating <i>R</i>-factors(gt) <i>etc</i>.
and is not relevant to the choice of reflections for refinement.
<i>R</i>-factors based on <i>F</i>^2^ are statistically about twice as large
as those based on <i>F</i>, and <i>R</i>- factors based on ALL data will be
even larger.
;
_reflns_number_total     4903
_reflns_number_gt     4526
_reflns_threshold_expression     I>2sigma(I)
_refine_ls_structure_factor_coef     Fsqd
_refine_ls_matrix_type     full
_refine_ls_R_factor_all     0.0403
_refine_ls_R_factor_gt     0.0370
_refine_ls_wR_factor_gt     0.0870
_refine_ls_wR_factor_ref     0.0893
_refine_ls_goodness_of_fit_ref     1.097
_refine_ls_restrained_S_all     1.097
_refine_ls_number_reflns     4903
_refine_ls_number_parameters     284
_refine_ls_number_restraints     0
_refine_ls_hydrogen_treatment     constr
_refine_ls_weighting_scheme     calc
_refine_ls_weighting_details
         'calc w=1/[\s^2^(Fo^2^)+(0.0369P)^2^+2.5077P] where P=(Fo^2^+2Fc^2^)/3'
_atom_sites_solution_hydrogens     geom
_atom_sites_solution_primary     direct
_atom_sites_solution_secondary     difmap
_refine_ls_shift/su_max     0.002
_refine_ls_shift/su_mean     0.000
_refine_diff_density_max     0.993
_refine_diff_density_min     -0.566
_refine_ls_extinction_method     none
_refine_ls_extinction_coef     ?
loop_
    _atom_type_symbol
    _atom_type_description
    _atom_type_scat_dispersion_real
    _atom_type_scat_dispersion_imag
    _atom_type_scat_source
    'C' 'C' 0.0033 0.0016
                         'International Tables Vol C Tables 4.2.6.8 and 6.1.1.4'
    'H' 'H' 0.0000 0.0000
                         'International Tables Vol C Tables 4.2.6.8 and 6.1.1.4'
    'Cl' 'Cl' 0.1484 0.1585
                         'International Tables Vol C Tables 4.2.6.8 and 6.1.1.4'
    'Mn' 'Mn' 0.3368 0.7283
                         'International Tables Vol C Tables 4.2.6.8 and 6.1.1.4'
    'N' 'N' 0.0061 0.0033
                         'International Tables Vol C Tables 4.2.6.8 and 6.1.1.4'
    'O' 'O' 0.0106 0.0060
                         'International Tables Vol C Tables 4.2.6.8 and 6.1.1.4'
_computing_data_collection     'CrystalClear (Rigaku, 2008)'
_computing_cell_refinement     'CrystalClear (Rigaku, 2008)'
_computing_data_reduction     'CrystalClear (Rigaku, 2008)'
_computing_structure_solution
                                 '<i>Il Milione</i> (Burla <i>et al.</i>, 2007)'
_computing_structure_refinement     'SHELXL97 (Sheldrick, 2008)'
_computing_molecular_graphics     'CrystalStructure (Rigaku, 2010)'
_computing_publication_material     'CrystalStructure (Rigaku, 2010)'
loop_
    _atom_site_type_symbol
    _atom_site_label
    _atom_site_fract_x
    _atom_site_fract_y
    _atom_site_fract_z
    _atom_site_U_iso_or_equiv
    _atom_site_adp_type
    _atom_site_calc_flag
    _atom_site_refinement_flags
    _atom_site_occupancy
    _atom_site_symmetry_multiplicity
    _atom_site_disorder_assembly
    _atom_site_disorder_group
    Mn Mn1 0.26466(3) 0.152282(13) 0.52153(2) 0.01343(8) Uani d . 1 1 . .
    Cl Cl1 0.34709(5) 0.29498(2) 0.19487(4) 0.01890(11) Uani d . 1 1 . .
    Cl Cl2 -0.31626(5) 0.22151(2) 0.36711(4) 0.02093(11) Uani d . 1 1 . .
    O O1 0.29779(16) 0.21863(6) 0.39171(11) 0.0173(3) Uani d . 1 1 . .
    O O2 0.02350(16) 0.18152(6) 0.45478(10) 0.0160(3) Uani d . 1 1 . .
    O O3 0.00620(16) 0.32640(6) 0.09766(10) 0.0157(3) Uani d . 1 1 . .
    O O4 -0.26694(16) 0.29681(7) 0.16927(11) 0.0180(3) Uani d . 1 1 . .
    O O5 0.4059(3) 0.44845(11) 0.46828(18) 0.0517(5) Uani d . 1 1 . .
    H H1 0.3160 0.4420 0.4900 0.078 Uiso calc PR 0.50 1 A 1
    H H4 0.4601 0.4714 0.5151 0.078 Uiso calc PR 0.50 1 A 2
    O O6 0.0886(3) 0.44697(10) 0.49882(18) 0.0513(5) Uani d . 1 1 . .
    H H2 0.0270 0.4791 0.4920 0.077 Uiso calc PR 0.50 1 B 1
    H H3 0.1820 0.4395 0.4833 0.077 Uiso calc PR 0.50 1 B 2
    N N1 0.32635(19) 0.07145(8) 0.41547(13) 0.0169(3) Uani d . 1 1 . .
    N N2 0.19315(19) 0.06124(8) 0.59751(13) 0.0169(3) Uani d . 1 1 . .
    C C1 0.1713(2) 0.23827(9) 0.33539(14) 0.0141(3) Uani d . 1 1 . .
    C C2 0.1669(2) 0.27578(9) 0.24228(15) 0.0147(3) Uani d . 1 1 . .
    C C3 0.0202(2) 0.29465(8) 0.18379(14) 0.0132(3) Uani d . 1 1 . .
    C C4 -0.1402(2) 0.27663(8) 0.22528(15) 0.0139(3) Uani d . 1 1 . .
    C C5 -0.1360(2) 0.23993(9) 0.31882(15) 0.0153(3) Uani d . 1 1 . .
    C C6 0.0100(2) 0.21788(8) 0.37393(14) 0.0142(3) Uani d . 1 1 . .
    C C7 0.3914(3) 0.07952(10) 0.32347(16) 0.0221(4) Uani d . 1 1 . .
    H H7 0.4180 0.1217 0.3031 0.026 Uiso calc R 1 1 . .
    C C8 0.4214(3) 0.02880(11) 0.25711(17) 0.0264(4) Uani d . 1 1 . .
    H H8 0.4677 0.0361 0.1927 0.032 Uiso calc R 1 1 . .
    C C9 0.3826(3) -0.03242(11) 0.28672(18) 0.0275(5) Uani d . 1 1 . .
    H H9 0.4012 -0.0680 0.2425 0.033 Uiso calc R 1 1 . .
    C C10 0.3160(3) -0.04169(10) 0.38176(17) 0.0233(4) Uani d . 1 1 . .
    H H10 0.2891 -0.0835 0.4036 0.028 Uiso calc R 1 1 . .
    C C11 0.2895(2) 0.01144(9) 0.44437(15) 0.0166(4) Uani d . 1 1 . .
    C C12 0.2186(2) 0.00567(9) 0.54702(15) 0.0167(4) Uani d . 1 1 . .
    C C13 0.1817(3) -0.05325(10) 0.58966(17) 0.0228(4) Uani d . 1 1 . .
    H H13 0.1999 -0.0919 0.5530 0.027 Uiso calc R 1 1 . .
    C C14 0.1180(3) -0.05466(11) 0.68661(18) 0.0279(5) Uani d . 1 1 . .
    H H14 0.0931 -0.0944 0.7175 0.033 Uiso calc R 1 1 . .
    C C15 0.0909(3) 0.00214(11) 0.73776(18) 0.0271(5) Uani d . 1 1 . .
    H H15 0.0468 0.0022 0.8040 0.033 Uiso calc R 1 1 . .
    C C16 0.1296(3) 0.05905(10) 0.69034(16) 0.0222(4) Uani d . 1 1 . .
    H H16 0.1102 0.0982 0.7251 0.027 Uiso calc R 1 1 . .
    C C17 0.4877(4) 0.38834(13) 0.4599(2) 0.0414(6) Uani d . 1 1 . .
    H H17A 0.5837 0.3952 0.4222 0.050 Uiso calc R 1 1 . .
    H H17B 0.4138 0.3584 0.4158 0.050 Uiso calc R 1 1 . .
    C C18 0.5409(5) 0.35873(16) 0.5669(3) 0.0669(11) Uani d . 1 1 . .
    H H18A 0.5981 0.3185 0.5571 0.080 Uiso calc R 1 1 . .
    H H18B 0.4458 0.3499 0.6032 0.080 Uiso calc R 1 1 . .
    H H18C 0.6138 0.3882 0.6110 0.080 Uiso calc R 1 1 . .
    C C19 -0.0048(5) 0.39086(16) 0.4859(3) 0.0585(8) Uani d . 1 1 . .
    H H19A -0.0062 0.3750 0.4113 0.070 Uiso calc R 1 1 . .
    H H19B -0.1180 0.4012 0.4963 0.070 Uiso calc R 1 1 . .
    C C20 0.0558(6) 0.33965(17) 0.5616(3) 0.0766(12) Uani d . 1 1 . .
    H H20A -0.0281 0.3067 0.5625 0.092 Uiso calc R 1 1 . .
    H H20B 0.0828 0.3577 0.6341 0.092 Uiso calc R 1 1 . .
    H H20C 0.1531 0.3204 0.5385 0.092 Uiso calc R 1 1 . .
loop_
    _atom_site_aniso_label
    _atom_site_aniso_U_11
    _atom_site_aniso_U_22
    _atom_site_aniso_U_33
    _atom_site_aniso_U_12
    _atom_site_aniso_U_13
    _atom_site_aniso_U_23
    Mn1 0.01400(15) 0.01304(14) 0.01278(14) 0.00029(10) 0.00001(10) -0.00026(10)
    Cl1 0.0120(2) 0.0238(2) 0.0214(2) -0.00032(16) 0.00420(16) 0.00607(17)
    Cl2 0.0124(2) 0.0278(2) 0.0233(2) 0.00060(17) 0.00476(17) 0.00960(18)
    O1 0.0127(6) 0.0198(7) 0.0188(6) 0.0002(5) 0.0003(5) 0.0053(5)
    O2 0.0151(6) 0.0169(6) 0.0157(6) 0.0001(5) 0.0015(5) 0.0043(5)
    O3 0.0147(6) 0.0172(6) 0.0150(6) -0.0001(5) 0.0012(5) 0.0029(5)
    O4 0.0134(6) 0.0224(7) 0.0181(6) 0.0009(5) 0.0011(5) 0.0060(5)
    O5 0.0511(12) 0.0525(12) 0.0534(12) 0.0145(10) 0.0140(10) 0.0084(10)
    O6 0.0492(12) 0.0384(10) 0.0683(14) -0.0091(9) 0.0155(11) 0.0082(10)
    N1 0.0168(8) 0.0171(8) 0.0164(7) 0.0001(6) 0.0008(6) -0.0016(6)
    N2 0.0171(8) 0.0160(7) 0.0174(7) 0.0005(6) 0.0013(6) 0.0004(6)
    C1 0.0127(8) 0.0139(8) 0.0153(8) 0.0002(6) 0.0009(6) -0.0009(7)
    C2 0.0113(8) 0.0171(8) 0.0164(8) -0.0012(7) 0.0040(7) 0.0016(7)
    C3 0.0143(8) 0.0117(8) 0.0136(8) -0.0005(6) 0.0021(6) -0.0008(6)
    C4 0.0125(8) 0.0132(8) 0.0159(8) -0.0010(6) 0.0018(7) -0.0012(7)
    C5 0.0113(8) 0.0179(9) 0.0169(8) -0.0005(7) 0.0027(7) 0.0021(7)
    C6 0.0153(9) 0.0137(8) 0.0138(8) -0.0017(7) 0.0023(7) -0.0015(6)
    C7 0.0256(10) 0.0226(10) 0.0184(9) 0.0004(8) 0.0041(8) 0.0001(8)
    C8 0.0305(11) 0.0302(11) 0.0192(10) 0.0039(9) 0.0062(8) -0.0048(8)
    C9 0.0334(12) 0.0244(10) 0.0243(10) 0.0072(9) 0.0025(9) -0.0086(8)
    C10 0.0270(11) 0.0169(9) 0.0247(10) 0.0042(8) -0.0007(8) -0.0036(8)
    C11 0.0151(9) 0.0160(9) 0.0176(9) 0.0016(7) -0.0020(7) -0.0016(7)
    C12 0.0153(9) 0.0152(9) 0.0185(9) -0.0004(7) -0.0016(7) 0.0006(7)
    C13 0.0263(11) 0.0157(9) 0.0257(10) -0.0017(8) 0.0010(8) 0.0003(8)
    C14 0.0334(12) 0.0221(10) 0.0278(11) -0.0061(9) 0.0030(9) 0.0045(8)
    C15 0.0319(12) 0.0280(11) 0.0226(10) -0.0043(9) 0.0076(9) 0.0033(8)
    C16 0.0259(10) 0.0218(10) 0.0194(9) -0.0003(8) 0.0042(8) -0.0004(8)
    C17 0.0538(17) 0.0398(14) 0.0322(13) -0.0009(12) 0.0117(12) -0.0033(11)
    C18 0.116(3) 0.0443(17) 0.0475(18) 0.0256(19) 0.038(2) 0.0151(14)
    C19 0.067(2) 0.0472(17) 0.059(2) -0.0157(16) 0.0020(16) 0.0035(15)
    C20 0.133(4) 0.0471(19) 0.051(2) -0.001(2) 0.020(2) -0.0120(16)
_geom_special_details
;
All e.s.d.'s (except the e.s.d. in the dihedral angle between two l.s. planes)
are estimated using the full covariance matrix. The cell e.s.d.'s are taken
into account individually in the estimation of e.s.d.'s in distances, angles
and torsion angles; correlations between e.s.d.'s in cell parameters are only
used when they are defined by crystal symmetry. An approximate (isotropic)
treatment of cell e.s.d.'s is used for estimating e.s.d.'s involving l.s.
planes.
;
loop_
    _geom_bond_atom_site_label_1
    _geom_bond_atom_site_label_2
    _geom_bond_site_symmetry_2
    _geom_bond_distance
    _geom_bond_publ_flag
    Mn1 O1 . 2.1796(14) yes
    Mn1 O2 . 2.1546(14) yes
    Mn1 O3 4_666 2.1511(14) yes
    Mn1 O4 4_666 2.1782(14) yes
    Mn1 N1 . 2.2473(16) yes
    Mn1 N2 . 2.2398(16) yes
    Cl1 C2 . 1.7304(18) no
    Cl2 C5 . 1.7322(18) no
    O1 C1 . 1.254(2) no
    O2 C6 . 1.258(2) no
    O3 C3 . 1.257(2) no
    O3 Mn1 4_565 2.1510(13) no
    O4 C4 . 1.257(2) no
    O4 Mn1 4_565 2.1782(14) no
    O5 C17 . 1.437(3) no
    O6 C19 . 1.402(4) no
    N1 C7 . 1.346(3) no
    N1 C11 . 1.350(2) no
    N2 C16 . 1.340(3) no
    N2 C12 . 1.351(2) no
    C1 C2 . 1.400(3) no
    C1 C6 . 1.544(2) no
    C2 C3 . 1.392(3) no
    C3 C4 . 1.541(2) no
    C4 C5 . 1.395(3) no
    C5 C6 . 1.392(3) no
    C7 C8 . 1.388(3) no
    C8 C9 . 1.380(3) no
    C9 C10 . 1.391(3) no
    C10 C11 . 1.392(3) no
    C11 C12 . 1.488(3) no
    C12 C13 . 1.391(3) no
    C13 C14 . 1.387(3) no
    C14 C15 . 1.380(3) no
    C15 C16 . 1.384(3) no
    C17 C18 . 1.488(4) no
    C19 C20 . 1.471(5) no
    O5 H1 . 0.840 no
    O5 H4 . 0.840 no
    O6 H2 . 0.840 no
    O6 H3 . 0.840 no
    C7 H7 . 0.950 no
    C8 H8 . 0.950 no
    C9 H9 . 0.950 no
    C10 H10 . 0.950 no
    C13 H13 . 0.950 no
    C14 H14 . 0.950 no
    C15 H15 . 0.950 no
    C16 H16 . 0.950 no
    C17 H17A . 0.990 no
    C17 H17B . 0.990 no
    C18 H18A . 0.980 no
    C18 H18B . 0.980 no
    C18 H18C . 0.980 no
    C19 H19A . 0.990 no
    C19 H19B . 0.990 no
    C20 H20A . 0.980 no
    C20 H20B . 0.980 no
    C20 H20C . 0.980 no
    H2 H2 3_566 1.01551(14) no
loop_
    _geom_angle_atom_site_label_1
    _geom_angle_atom_site_label_2
    _geom_angle_atom_site_label_3
    _geom_angle_site_symmetry_1
    _geom_angle_site_symmetry_3
    _geom_angle
    _geom_angle_publ_flag
    O3 Mn1 O2 4_666 . 151.46(5) no
    O3 Mn1 O4 4_666 4_666 74.60(5) no
    O2 Mn1 O4 . 4_666 88.83(5) no
    O3 Mn1 O1 4_666 . 89.74(5) no
    O2 Mn1 O1 . . 74.62(5) no
    O4 Mn1 O1 4_666 . 111.37(6) no
    O3 Mn1 N2 4_666 . 105.80(6) no
    O2 Mn1 N2 . . 96.82(5) no
    O4 Mn1 N2 4_666 . 89.11(6) no
    O1 Mn1 N2 . . 157.24(6) no
    O3 Mn1 N1 4_666 . 98.26(5) no
    O2 Mn1 N1 . . 104.92(6) no
    O4 Mn1 N1 4_666 . 158.45(6) no
    O1 Mn1 N1 . . 88.57(6) no
    N2 Mn1 N1 . . 73.05(6) no
    C1 O1 Mn1 . . 116.52(12) no
    C6 O2 Mn1 . . 117.46(12) no
    C3 O3 Mn1 . 4_565 117.58(12) no
    C4 O4 Mn1 . 4_565 116.71(12) no
    C7 N1 C11 . . 118.46(17) no
    C7 N1 Mn1 . . 124.09(13) no
    C11 N1 Mn1 . . 117.40(12) no
    C16 N2 C12 . . 118.74(17) no
    C16 N2 Mn1 . . 123.70(13) no
    C12 N2 Mn1 . . 117.55(12) no
    O1 C1 C2 . . 125.27(17) no
    O1 C1 C6 . . 115.62(16) no
    C2 C1 C6 . . 119.11(16) no
    C3 C2 C1 . . 121.31(16) no
    C3 C2 Cl1 . . 119.45(14) no
    C1 C2 Cl1 . . 119.14(14) no
    O3 C3 C2 . . 125.04(17) no
    O3 C3 C4 . . 115.60(16) no
    C2 C3 C4 . . 119.36(16) no
    O4 C4 C5 . . 125.24(17) no
    O4 C4 C3 . . 115.39(16) no
    C5 C4 C3 . . 119.37(16) no
    C6 C5 C4 . . 121.33(17) no
    C6 C5 Cl2 . . 119.44(14) no
    C4 C5 Cl2 . . 119.23(14) no
    O2 C6 C5 . . 125.20(17) no
    O2 C6 C1 . . 115.45(16) no
    C5 C6 C1 . . 119.36(16) no
    N1 C7 C8 . . 122.74(19) no
    C9 C8 C7 . . 118.6(2) no
    C8 C9 C10 . . 119.49(19) no
    C9 C10 C11 . . 118.79(19) no
    N1 C11 C10 . . 121.97(18) no
    N1 C11 C12 . . 115.88(16) no
    C10 C11 C12 . . 122.15(18) no
    N2 C12 C13 . . 121.54(18) no
    N2 C12 C11 . . 116.06(16) no
    C13 C12 C11 . . 122.40(17) no
    C14 C13 C12 . . 118.93(19) no
    C15 C14 C13 . . 119.5(2) no
    C14 C15 C16 . . 118.5(2) no
    N2 C16 C15 . . 122.82(19) no
    O5 C17 C18 . . 112.5(2) no
    O6 C19 C20 . . 113.3(3) no
    C17 O5 H1 . . 109.5 no
    C17 O5 H4 . . 109.5 no
    C19 O6 H2 . . 109.5 no
    C19 O6 H3 . . 109.5 no
    N1 C7 H7 . . 118.629 no
    C8 C7 H7 . . 118.631 no
    C7 C8 H8 . . 120.730 no
    C9 C8 H8 . . 120.716 no
    C8 C9 H9 . . 120.253 no
    C10 C9 H9 . . 120.256 no
    C9 C10 H10 . . 120.608 no
    C11 C10 H10 . . 120.605 no
    C12 C13 H13 . . 120.536 no
    C14 C13 H13 . . 120.531 no
    C13 C14 H14 . . 120.253 no
    C15 C14 H14 . . 120.257 no
    C14 C15 H15 . . 120.770 no
    C16 C15 H15 . . 120.765 no
    N2 C16 H16 . . 118.596 no
    C15 C16 H16 . . 118.588 no
    O5 C17 H17A . . 109.084 no
    O5 C17 H17B . . 109.087 no
    C18 C17 H17A . . 109.089 no
    C18 C17 H17B . . 109.086 no
    H17A C17 H17B . . 107.842 no
    C17 C18 H18A . . 109.466 no
    C17 C18 H18B . . 109.469 no
    C17 C18 H18C . . 109.469 no
    H18A C18 H18B . . 109.486 no
    H18A C18 H18C . . 109.468 no
    H18B C18 H18C . . 109.470 no
    O6 C19 H19A . . 108.909 no
    O6 C19 H19B . . 108.914 no
    C20 C19 H19A . . 108.916 no
    C20 C19 H19B . . 108.918 no
    H19A C19 H19B . . 107.740 no
    C19 C20 H20A . . 109.468 no
    C19 C20 H20B . . 109.476 no
    C19 C20 H20C . . 109.478 no
    H20A C20 H20B . . 109.465 no
    H20A C20 H20C . . 109.470 no
    H20B C20 H20C . . 109.470 no
    O6 H2 H2 3_566 . 161.01(15) no
loop_
    _geom_hbond_atom_site_label_D
    _geom_hbond_atom_site_label_H
    _geom_hbond_atom_site_label_A
    _geom_hbond_site_symmetry_D
    _geom_hbond_site_symmetry_H
    _geom_hbond_site_symmetry_A
    _geom_hbond_distance_DH
    _geom_hbond_distance_HA
    _geom_hbond_distance_DA
    _geom_hbond_angle_DHA
    _geom_hbond_publ_flag
    O5 H1 O6 . . . 0.84 1.91 2.716(4) 160 yes
    O5 H4 O5 . . 3_666 0.84 2.00 2.715(4) 142 yes
    O6 H2 O6 . . 3_566 0.84 1.83 2.661(3) 170 yes
    O6 H3 O5 . . . 0.84 1.90 2.716(4) 162 yes
_iucr_refine_instructions_details
;
TITL 120413nsmrMn(bpy)2CA-100K-no2
CELL  0.71075 8.31300 20.86640 12.51340 90.000 97.665 90.000
ZERR  4 0.00150 0.00370 0.00230 0.000 0.002 0.000
LATT 1
SYMM .50-X, .50+Y, .50-Z
SFAC C H CL MN N O
UNIT 80 80 8 4 8 24
SHEL 99999.000000 0.000000
L.S. 5
FMAP 2
PLAN -15
WPDB -2
HTAB
TEMP -172.8
ACTA
SIZE 0.400 0.100 0.050
WGHT    0.036900    2.507700
FVAR       0.34404
MN1   4    0.264660    0.152282    0.521529    11.00000    0.01400    0.01304 =
         0.01278   -0.00026    0.00001    0.00029
CL1   3    0.347088    0.294982    0.194873    11.00000    0.01202    0.02379 =
         0.02144    0.00607    0.00420   -0.00032
CL2   3   -0.316264    0.221506    0.367111    11.00000    0.01236    0.02778 =
         0.02330    0.00960    0.00476    0.00060
O1    6    0.297788    0.218627    0.391709    11.00000    0.01272    0.01984 =
         0.01880    0.00532    0.00029    0.00021
O2    6    0.023497    0.181524    0.454784    11.00000    0.01510    0.01690 =
         0.01573    0.00425    0.00152    0.00014
O3    6    0.006203    0.326398    0.097663    11.00000    0.01472    0.01722 =
         0.01496    0.00286    0.00120   -0.00012
O4    6   -0.266941    0.296809    0.169266    11.00000    0.01343    0.02237 =
         0.01807    0.00598    0.00113    0.00089
O5    6    0.405919    0.448451    0.468278    11.00000    0.05107    0.05246 =
         0.05341    0.00836    0.01400    0.01450
AFIX 147
PART 1
H1    2    0.315977    0.441978    0.490023    10.50000   -1.50000
AFIX 147
PART 2
H4    2    0.460148    0.471382    0.515146    10.50000   -1.50000
PART 0
AFIX   0
O6    6    0.088573    0.446966    0.498819    11.00000    0.04923    0.03838 =
         0.06828    0.00816    0.01551   -0.00905
AFIX 147
PART 1
H2    2    0.027040    0.479053    0.491951    10.50000   -1.50000
AFIX 147
PART 2
H3    2    0.182000    0.439489    0.483285    10.50000   -1.50000
PART 0
AFIX   0
N1    5    0.326346    0.071454    0.415472    11.00000    0.01679    0.01708 =
         0.01637   -0.00164    0.00075    0.00008
N2    5    0.193150    0.061244    0.597507    11.00000    0.01715    0.01600 =
         0.01736    0.00036    0.00125    0.00055
C1    1    0.171288    0.238270    0.335388    11.00000    0.01273    0.01390 =
         0.01528   -0.00090    0.00090    0.00018
C2    1    0.166860    0.275776    0.242284    11.00000    0.01126    0.01707 =
         0.01641    0.00163    0.00401   -0.00117
C3    1    0.020213    0.294654    0.183790    11.00000    0.01427    0.01173 =
         0.01364   -0.00082    0.00205   -0.00052
C4    1   -0.140240    0.276626    0.225276    11.00000    0.01250    0.01324 =
         0.01588   -0.00123    0.00182   -0.00100
C5    1   -0.135991    0.239933    0.318817    11.00000    0.01130    0.01791 =
         0.01686    0.00206    0.00265   -0.00046
C6    1    0.010014    0.217877    0.373931    11.00000    0.01527    0.01375 =
         0.01380   -0.00152    0.00230   -0.00166
C7    1    0.391450    0.079524    0.323472    11.00000    0.02557    0.02261 =
         0.01836    0.00005    0.00405    0.00036
AFIX  43
H7    2    0.417979    0.121687    0.303122    11.00000   -1.20000
AFIX   0
C8    1    0.421424    0.028797    0.257113    11.00000    0.03053    0.03021 =
         0.01924   -0.00480    0.00620    0.00394
AFIX  43
H8    2    0.467652    0.036061    0.192722    11.00000   -1.20000
AFIX   0
C9    1    0.382603   -0.032420    0.286722    11.00000    0.03336    0.02442 =
         0.02431   -0.00863    0.00245    0.00723
AFIX  43
H9    2    0.401228   -0.067950    0.242514    11.00000   -1.20000
AFIX   0
C10   1    0.316018   -0.041690    0.381762    11.00000    0.02698    0.01694 =
         0.02472   -0.00361   -0.00074    0.00416
AFIX  43
H10   2    0.289122   -0.083519    0.403561    11.00000   -1.20000
AFIX   0
C11   1    0.289496    0.011442    0.444371    11.00000    0.01505    0.01601 =
         0.01761   -0.00164   -0.00201    0.00156
C12   1    0.218647    0.005673    0.547022    11.00000    0.01535    0.01524 =
         0.01853    0.00056   -0.00161   -0.00045
C13   1    0.181740   -0.053250    0.589665    11.00000    0.02627    0.01567 =
         0.02571    0.00033    0.00099   -0.00171
AFIX  43
H13   2    0.199905   -0.091911    0.553007    11.00000   -1.20000
AFIX   0
C14   1    0.117963   -0.054660    0.686609    11.00000    0.03339    0.02213 =
         0.02776    0.00450    0.00304   -0.00610
AFIX  43
H14   2    0.093094   -0.094433    0.717523    11.00000   -1.20000
AFIX   0
C15   1    0.090941    0.002138    0.737762    11.00000    0.03189    0.02804 =
         0.02257    0.00329    0.00757   -0.00430
AFIX  43
H15   2    0.046827    0.002195    0.803997    11.00000   -1.20000
AFIX   0
C16   1    0.129597    0.059048    0.690341    11.00000    0.02589    0.02176 =
         0.01936   -0.00038    0.00423   -0.00028
AFIX  43
H16   2    0.110221    0.098227    0.725129    11.00000   -1.20000
AFIX   0
C17   1    0.487651    0.388342    0.459873    11.00000    0.05376    0.03977 =
         0.03217   -0.00333    0.01173   -0.00088
AFIX  23
H17A  2    0.583654    0.395239    0.422209    11.00000   -1.20000
H17B  2    0.413791    0.358420    0.415848    11.00000   -1.20000
AFIX   0
C18   1    0.540892    0.358735    0.566897    11.00000    0.11605    0.04431 =
         0.04751    0.01506    0.03781    0.02564
AFIX 137
H18A  2    0.598128    0.318547    0.557052    11.00000   -1.20000
H18B  2    0.445805    0.349949    0.603187    11.00000   -1.20000
H18C  2    0.613816    0.388203    0.610956    11.00000   -1.20000
AFIX   0
C19   1   -0.004846    0.390863    0.485936    11.00000    0.06729    0.04724 =
         0.05908    0.00348    0.00200   -0.01573
AFIX  23
H19A  2   -0.006225    0.375000    0.411257    11.00000   -1.20000
H19B  2   -0.117968    0.401205    0.496278    11.00000   -1.20000
AFIX   0
C20   1    0.055788    0.339646    0.561564    11.00000    0.13332    0.04714 =
         0.05149   -0.01204    0.02009   -0.00071
AFIX 137
H20A  2   -0.028102    0.306728    0.562474    11.00000   -1.20000
H20B  2    0.082753    0.357660    0.634067    11.00000   -1.20000
H20C  2    0.153101    0.320436    0.538528    11.00000   -1.20000
HKLF 4
REM  120413nsmrMn(bpy)2CA-100K-no2
REM R1 =  0.0370 for   4526 Fo > 4sig(Fo)  and  0.0403 for all   4903 data
REM    284 parameters refined using      0 restraints
END
WGHT      0.0372      2.5137
REM Highest difference peak  0.993,  deepest hole -0.566,  1-sigma level  0.069
Q1    1  -0.0684  0.3523  0.5479  11.00000  0.05    0.99
Q2    1  -0.3305  0.1973  0.3139  11.00000  0.05    0.53
Q3    1  -0.0515  0.2884  0.2144  11.00000  0.05    0.40
Q4    1   0.0849  0.2289  0.3530  11.00000  0.05    0.40
Q5    1  -0.0627  0.2319  0.3516  11.00000  0.05    0.39
Q6    1   0.1001  0.2805  0.2058  11.00000  0.05    0.38
Q7    1   0.5416  0.3555  0.4154  11.00000  0.05    0.37
Q8    1   0.1772  0.2524  0.2800  11.00000  0.05    0.36
Q9    1   0.5277  0.3133  0.5221  11.00000  0.05    0.35
Q10   1   0.0059  0.3155  0.5987  11.00000  0.05    0.35
Q11   1   0.2560  0.0081  0.4957  11.00000  0.05    0.34
Q12   1   0.0914  0.0296  0.7026  11.00000  0.05    0.33
Q13   1  -0.1360  0.2443  0.2650  11.00000  0.05    0.32
Q14   1   0.2485  0.1521  0.4783  11.00000  0.05    0.32
Q15   1   0.1925 -0.0216  0.5630  11.00000  0.05    0.29
;
data_global
_journal_date_recd_electronic     2012-12-22
_journal_date_accepted     2013-01-15
_journal_name_full     'Acta Crystallographica, Section E'
_journal_year     2013
_journal_volume     69
_journal_issue      2
_journal_page_first     m119
_journal_page_last     m120
_journal_paper_category     QM
_journal_paper_doi     10.1107/S1600536813001438
_journal_coeditor_code     IS5235
_publ_contact_author_name     'S. Kawata'
_publ_contact_author_address
;
Department of Chemistry
Faculty of Science
Fukuoka University
Nanakuma
Jonan-ku
Fukuoka 814-0180
Japan
;
_publ_contact_author_email     kawata@fukuoka-u.ac.jp
_publ_contact_author_fax     '+82-92-865-6030'
_publ_contact_author_phone     '+81-92-871-6631 ex.6220'
_publ_section_title
;\
<i>catena</i>-Poly[[[(2,2'-bipyridine-\k^2^<i>N</i>,<i>N</i>')manganese(II)]-\
\m-(2,5-dichloro-3,6-dioxocyclohexa-1,4-diene-1,4-diolato)-\k^4^<i>O</i>^1^,\
<i>O</i>^6^:<i>O</i>^3^,<i>O</i>^4^] ethanol disolvate]
;
loop_
    _publ_author_name
    _publ_author_footnote
    _publ_author_address
    'Nishimura, Yuji' .
;
Department of Chemistry
Faculty of Science
Fukuoka University
Nanakuma
Jonan-ku
Fukuoka 814-0180
Japan
;
    'Himegi, Akiko' .
;
Department of Chemistry
Faculty of Science
Fukuoka University
Nanakuma
Jonan-ku
Fukuoka 814-0180
Japan
;
    'Fuyuhiro, Akira' .
;
Department of Chemistry
Graduate School of Science
Osaka University
Toyonaka
Osaka 560-0043
Japan
;
    'Hayami, Shinya' .
;
Department of Chemistry
Graduate School of Science and Technology
Kumamoto University
Kurokami, Kumamoto 860-8555
Japan
;
    'Kawata, Satoshi' .
;
Department of Chemistry
Faculty of Science
Fukuoka University
Nanakuma
Jonan-ku
Fukuoka 814-0180
Japan
;
_diffrn_measurement_device_type     'Rigaku Saturn724'
