# Supplementary material for: catena-Poly[[[(2,2′-bipyridine-κ2 N,N′)manganese(II)]-μ-(2,5-dichloro-3,6-dioxocyclo­hexa-1,4-diene-1,4-diolato)-κ4 O 1,O 6:O 3,O 4] ethanol disolvate]
Source: Acta Crystallogr Sect E Struct Rep Online. 2013 Jan 19;69(Pt 2):m119–20. doi: 10.1107/S1600536813001438 (PMC3569209; doi:10.1107/S1600536813001438)
Supplement: Supplementary file 2 [file e-69-0m119-Isup2.hkl]

# 
# h,k,l, Fc-squared, Fo-squared, sigma(Fo-squared) and status flag 
# 
data_I
_shelx_title ' 120413nsmrMn(bpy)2CA-100K-no2' 
_shelx_refln_list_code          4 
_shelx_F_calc_maximum      284.81 
_exptl_crystal_F_000      1044.00 
_reflns_d_resolution_high  0.7708 
 
loop_ 
 _symmetry_equiv_pos_as_xyz 
 'x, y, z' 
 '-x+1/2, y+1/2, -z+1/2' 
 '-x, -y, -z' 
 'x-1/2, -y-1/2, z-1/2' 
 
_cell_length_a     8.3130 
_cell_length_b    20.8664 
_cell_length_c    12.5134 
_cell_angle_alpha  90.000 
_cell_angle_beta   97.665 
_cell_angle_gamma  90.000 
 
_shelx_F_squared_multiplier     1.000 
 
loop_ 
 _refln_index_h 
 _refln_index_k 
 _refln_index_l 
 _refln_F_squared_calc 
 _refln_F_squared_meas 
 _refln_F_squared_sigma 
 _refln_observed_status 
   4   0   0      732.32      582.53     14.89 o 
   6   0   0     2214.44     2142.12     32.42 o 
   8   0   0      296.18      239.83     11.21 o 
  10   0   0        2.27       12.42      9.97 o 
   2   1   0      294.22      361.94      7.97 o 
   3   1   0        5.51        9.52      1.54 o 
   4   1   0      622.26      574.33      9.85 o 
   5   1   0      445.50      359.38      9.34 o 
   6   1   0     1756.17     1783.11     27.76 o 
   7   1   0      404.61      396.47      7.90 o 
   8   1   0      285.86      263.66      8.87 o 
   9   1   0       94.46       98.82     10.42 o 
  10   1   0      661.65      682.98     22.56 o 
   1   2   0     4823.19     5118.30     20.11 o 
   2   2   0     2388.55     2002.36     12.11 o 
   3   2   0     9896.84     9659.68     46.80 o 
   4   2   0     3809.72     3950.39     43.00 o 
   5   2   0     5821.35     6038.53     49.04 o 
   6   2   0     6389.98     6425.70     51.72 o 
   7   2   0     1754.63     1808.13     18.20 o 
   8   2   0      139.02      125.85      8.36 o 
   9   2   0      346.86      360.40     10.97 o 
  10   2   0      787.32      683.99     21.36 o 
   1   3   0       92.98       82.90      4.48 o 
   2   3   0      299.65      272.26      5.10 o 
   3   3   0      431.94      455.36      6.60 o 
   4   3   0      124.42      101.20      6.87 o 
   5   3   0     1801.42     1663.05     23.66 o 
   6   3   0     2059.19     1916.67     29.69 o 
   7   3   0     1407.26     1468.88     29.89 o 
   8   3   0       48.17       57.87      6.30 o 
   9   3   0      845.95      813.50     19.65 o 
  10   3   0      181.63      125.63     15.15 o 
   0   4   0    16883.79    18183.18    107.81 o 
   1   4   0      670.50      779.62     10.20 o 
   2   4   0     5463.26     5319.87     25.59 o 
   3   4   0     1830.34     1682.85     11.39 o 
   4   4   0     8538.03     8646.69     48.63 o 
   5   4   0     8428.99     8810.40     94.67 o 
   6   4   0     3582.55     3830.66     37.68 o 
   7   4   0     3400.18     3515.98     43.11 o 
   8   4   0     1786.67     1788.99     20.00 o 
   9   4   0      153.22      156.24     16.22 o 
  10   4   0      187.62      151.73     29.07 o 
   1   5   0        9.48       -2.79      2.79 o 
   2   5   0       24.96        5.70      1.53 o 
   3   5   0       95.80       86.77      3.39 o 
   4   5   0     4374.94     4407.03     39.96 o 
   5   5   0     1019.60     1065.68     15.72 o 
   6   5   0     1515.70     1518.90     40.61 o 
   7   5   0      593.45      602.33     15.72 o 
   8   5   0      552.12      469.30     26.79 o 
   9   5   0        4.25       10.75      7.10 o 
  10   5   0        3.96       14.53     11.15 o 
   0   6   0      138.20      207.34      5.32 o 
   1   6   0    11004.02    10931.36     53.55 o 
   2   6   0      157.20      244.85      3.59 o 
   3   6   0      745.29      849.62      9.08 o 
   4   6   0    14211.81    15519.26    199.77 o 
   5   6   0     1529.41     1514.99     26.23 o 
   6   6   0     4011.79     4245.16     72.47 o 
   7   6   0      109.54      122.22     15.93 o 
   8   6   0     1436.87     1361.72     14.22 o 
   9   6   0       53.62       37.29      8.04 o 
  10   6   0      153.55      150.78     16.10 o 
   1   7   0        0.43        1.39      1.49 o 
   2   7   0        2.92        3.14      1.14 o 
   3   7   0       24.88       29.78      3.37 o 
   4   7   0     1333.39     1303.93     21.38 o 
   5   7   0        3.26        2.48      3.78 o 
   6   7   0       12.09       12.31      7.62 o 
   7   7   0       79.80       62.21      7.68 o 
   8   7   0       52.74       33.74      6.41 o 
   9   7   0      660.14      670.06     18.79 o 
  10   7   0      408.97      359.23     30.63 o 
   0   8   0     9291.17     9671.47     75.59 o 
   1   8   0     5233.23     4900.66     25.83 o 
   2   8   0      245.77      319.58      5.53 o 
   3   8   0     5340.99     5033.28     57.66 o 
   4   8   0      832.54      742.11     13.70 o 
   5   8   0      272.86      292.65      9.25 o 
   6   8   0      851.72      937.37     15.66 o 
   7   8   0       62.74       62.09      7.95 o 
   8   8   0       34.24       28.34      7.07 o 
   9   8   0      293.90      282.84     16.69 o 
  10   8   0        0.02       16.97      7.78 o 
   1   9   0       82.03       98.93      4.54 o 
   2   9   0     1008.43      871.88     11.67 o 
   3   9   0     1969.74     2231.42     35.43 o 
   4   9   0      345.01      355.91      5.85 o 
   5   9   0      262.92      244.38     11.20 o 
   6   9   0     1585.11     1618.87     24.49 o 
   7   9   0        5.36        6.59      2.22 o 
   8   9   0     1002.25      905.39     14.32 o 
   9   9   0      511.57      464.75     18.73 o 
  10   9   0      986.71     1052.99     36.30 o 
   0  10   0     2166.28     2309.86     34.68 o 
   1  10   0     2189.04     2320.97     29.37 o 
   2  10   0     2186.23     2004.84     25.17 o 
   3  10   0       10.78       23.57      3.45 o 
   4  10   0       20.06       16.58      2.74 o 
   5  10   0     1159.73     1282.12     17.82 o 
   6  10   0     2736.44     2855.43     32.23 o 
   7  10   0      728.16      700.26     13.62 o 
   8  10   0      104.51       75.74     11.60 o 
   9  10   0        0.69        4.41      6.54 o 
   1  11   0       99.69       93.72      7.50 o 
   2  11   0       60.15       47.03      3.96 o 
   3  11   0     1874.34     1855.48     26.63 o 
   4  11   0      139.34      113.66      5.06 o 
   5  11   0      827.43      760.17     16.94 o 
   6  11   0      566.88      581.35     11.15 o 
   7  11   0      855.67      826.50     16.41 o 
   8  11   0      976.19      988.61     28.53 o 
   9  11   0       37.58       20.12      7.33 o 
   0  12   0     2880.75     3037.38     64.00 o 
   1  12   0      919.07      981.15     13.71 o 
   2  12   0        1.07       13.33      2.57 o 
   3  12   0     2808.20     2649.81     28.63 o 
   4  12   0     1631.32     1559.04     17.35 o 
   5  12   0      376.82      371.88     11.64 o 
   6  12   0     1774.54     1858.89     23.23 o 
   7  12   0      679.78      621.16     12.19 o 
   8  12   0      327.22      322.89     15.99 o 
   9  12   0      873.89      842.66     16.09 o 
   1  13   0      377.96      387.33      8.39 o 
   2  13   0      125.29      158.12     11.26 o 
   3  13   0     3360.88     3432.11     40.53 o 
   4  13   0       23.02       14.70      2.56 o 
   5  13   0     1675.01     1598.44     21.48 o 
   6  13   0      381.07      347.58     10.22 o 
   7  13   0      169.34      173.87     19.27 o 
   8  13   0      202.82      186.36     14.54 o 
   9  13   0       10.02        4.17      4.29 o 
   0  14   0    10916.25    12146.33    103.54 o 
   1  14   0     3727.72     3878.87     64.76 o 
   2  14   0    10490.25    10854.87     72.51 o 
   3  14   0       46.30       52.79      6.23 o 
   4  14   0       69.45       63.82      5.41 o 
   5  14   0      185.16      159.07     12.45 o 
   6  14   0        1.08       19.34      6.03 o 
   7  14   0      414.05      440.25     25.57 o 
   8  14   0       16.41       19.54      6.45 o 
   9  14   0      248.92      262.46     17.08 o 
   1  15   0     2077.40     1945.89     23.21 o 
   2  15   0      338.64      346.22     13.51 o 
   3  15   0     2097.33     2064.63     22.58 o 
   4  15   0      181.66      161.62      5.96 o 
   5  15   0      222.24      195.58      7.14 o 
   6  15   0       84.56       76.72      8.80 o 
   7  15   0        0.80        8.40      7.07 o 
   8  15   0      254.85      259.98     27.55 o 
   0  16   0     3181.64     3486.67     44.14 o 
   1  16   0     2413.71     2497.68     35.14 o 
   2  16   0     2623.18     2785.37     24.62 o 
   3  16   0      460.23      415.33     12.57 o 
   4  16   0     1021.51     1064.03     15.41 o 
   5  16   0     1050.63     1104.40     11.48 o 
   6  16   0       26.43       33.48      8.10 o 
   7  16   0      402.09      384.22     24.69 o 
   8  16   0       13.47       17.63      5.24 o 
   1  17   0      427.70      459.52     10.16 o 
   2  17   0      329.60      327.99      8.68 o 
   3  17   0      133.81      128.66     11.76 o 
   4  17   0      308.94      318.52      7.25 o 
   5  17   0        7.19        9.11      8.15 o 
   6  17   0       22.15       16.54      4.49 o 
   7  17   0      715.80      763.29     35.09 o 
   8  17   0      292.80      227.11     15.31 o 
   0  18   0     4111.10     4432.62     66.07 o 
   1  18   0       14.36       61.33      7.38 o 
   2  18   0       97.40      104.39      8.58 o 
   3  18   0     2353.37     2397.94     23.92 o 
   4  18   0       19.24       10.54      4.26 o 
   5  18   0     2536.12     2622.23     74.91 o 
   6  18   0      732.50      704.53     16.10 o 
   7  18   0     1987.43     1981.67     23.39 o 
   1  19   0      163.20      155.99     10.89 o 
   2  19   0      520.22      571.87     10.33 o 
   3  19   0      373.77      350.34      8.92 o 
   4  19   0      334.18      292.20      7.98 o 
   5  19   0      577.74      542.23     11.10 o 
   6  19   0       83.56       93.69     10.16 o 
   7  19   0      265.39      266.27     14.84 o 
   0  20   0     1316.29     1318.50     37.72 o 
   1  20   0      253.98      250.49      8.00 o 
   2  20   0     1433.10     1425.61     18.46 o 
   3  20   0      835.21      885.55     16.48 o 
   4  20   0      389.39      388.96      6.61 o 
   5  20   0      155.30      129.55     17.64 o 
   6  20   0     1527.49     1599.74     28.96 o 
   7  20   0      278.04      221.23     15.78 o 
   1  21   0      862.18      863.48     12.09 o 
   2  21   0      782.42      797.77     16.81 o 
   3  21   0      405.56      372.70     19.82 o 
   4  21   0     1163.23     1191.58     25.52 o 
   5  21   0       22.04        9.58      6.35 o 
   6  21   0      168.83      141.39     23.81 o 
   0  22   0      201.98      205.93     15.46 o 
   1  22   0     1467.17     1524.15     18.85 o 
   2  22   0      294.22      291.74     12.15 o 
   3  22   0     1614.70     1601.68     29.88 o 
   4  22   0      118.27       91.27     10.59 o 
   5  22   0      262.21      307.36     20.11 o 
   6  22   0      112.39       87.93     18.26 o 
   1  23   0      104.36      101.66      8.52 o 
   2  23   0      478.86      500.64     21.00 o 
   3  23   0      829.15      896.72     11.65 o 
   4  23   0      152.56      139.30     10.72 o 
   5  23   0       52.70       32.72     10.94 o 
   0  24   0       90.35       97.76      9.78 o 
   1  24   0      814.62      807.08     13.74 o 
   2  24   0      266.59      265.57     12.81 o 
   3  24   0      621.42      627.86     20.93 o 
   4  24   0      150.46      167.50     44.10 o 
   1  25   0        0.22       11.11      4.43 o 
   2  25   0       46.50       30.72      7.38 o 
   3  25   0      889.63      858.61     34.38 o 
   4  25   0       54.90       49.05     15.76 o 
   0  26   0      160.04      150.11     35.30 o 
   1  26   0      101.11       73.64     18.27 o 
   2  26   0      754.38      699.67     17.33 o 
  -9   0   1     1018.78     1067.94     23.96 o 
  -7   0   1      110.70       74.04     11.41 o 
  -5   0   1      692.17      780.17     22.82 o 
  -3   0   1       49.31       71.99      5.40 o 
   1   0   1       12.61       13.22      2.18 o 
   3   0   1     7891.06     7756.19     75.73 o 
   5   0   1     4167.02     4447.44    104.17 o 
   7   0   1     4481.91     4522.94     81.86 o 
   9   0   1       39.44       18.15      7.46 o 
 -10   1   1        6.49       13.35      5.16 o 
  -9   1   1     1439.35     1462.69     24.21 o 
  -8   1   1      215.50      165.36      7.30 o 
  -7   1   1      444.59      461.40      7.49 o 
  -6   1   1       63.16       92.60      8.30 o 
  -5   1   1     4584.41     4657.85     43.96 o 
  -4   1   1     2666.33     2666.31     39.75 o 
  -3   1   1      801.27      652.99      7.22 o 
  -2   1   1     4260.78     3644.50     22.24 o 
   1   1   1     3271.56     3022.13     17.01 o 
   2   1   1    81114.81    83034.07   1921.91 o 
   3   1   1    18472.11    18817.99     77.66 o 
   4   1   1     2358.38     2643.63     24.10 o 
   5   1   1     7235.11     7591.19     50.36 o 
   6   1   1      151.77      182.65      4.51 o 
   7   1   1     3478.05     3620.25     33.15 o 
   8   1   1      481.64      499.37      8.86 o 
   9   1   1        5.01        6.26      5.61 o 
  10   1   1        5.69       13.95      6.45 o 
 -10   2   1       26.44       30.65      9.10 o 
  -9   2   1      604.42      590.73     35.52 o 
  -8   2   1       40.47       37.54      4.66 o 
  -7   2   1       90.34       89.72      5.65 o 
  -6   2   1      228.23      236.63      7.19 o 
  -5   2   1      151.11      144.59      7.60 o 
  -4   2   1      211.34      219.77      4.69 o 
  -3   2   1       98.60       80.24      3.41 o 
  -2   2   1      173.05       79.52      5.08 o 
  -1   2   1      115.95       95.21      3.75 o 
   1   2   1       38.82       27.15      3.26 o 
   2   2   1     3501.12     2981.69     23.75 o 
   3   2   1     2160.52     2006.27     16.80 o 
   4   2   1     1213.84     1152.81     21.15 o 
   5   2   1     2466.12     2485.29     27.96 o 
   6   2   1        7.34        1.30      2.85 o 
   7   2   1     2105.73     2018.03     36.19 o 
   8   2   1     2076.82     2226.11     53.10 o 
   9   2   1       58.09       42.22      9.86 o 
  10   2   1      744.09      714.23     61.76 o 
 -10   3   1       41.02       25.44      9.75 o 
  -9   3   1      167.19      171.24     10.65 o 
  -8   3   1      477.47      508.30      9.17 o 
  -7   3   1      304.08      304.74      7.26 o 
  -6   3   1       91.18       78.05      6.14 o 
  -5   3   1      219.64      207.19      6.29 o 
  -4   3   1     7637.53     7960.72     70.62 o 
  -3   3   1      312.49      285.83      4.86 o 
  -2   3   1    29990.48    29285.66    129.61 o 
  -1   3   1      973.07      972.38      8.06 o 
   0   3   1     9304.97     9471.58     50.21 o 
   1   3   1    14712.52    15003.15     88.40 o 
   2   3   1     6629.83     6488.42     43.01 o 
   3   3   1     3006.31     2795.43     21.83 o 
   4   3   1     1999.38     1968.28     37.25 o 
   5   3   1      977.49     1017.03     15.63 o 
   6   3   1      932.66      839.50     16.46 o 
   7   3   1      219.43      222.74     10.57 o 
   8   3   1     1787.70     1911.59     25.60 o 
   9   3   1       26.29       16.88     23.99 o 
  10   3   1      606.89      614.18     31.78 o 
 -10   4   1      174.74      211.89     27.80 o 
  -9   4   1      226.58      214.13     14.06 o 
  -8   4   1       12.63        5.29      3.98 o 
  -7   4   1       91.17       78.42      6.73 o 
  -6   4   1        0.37        3.41      2.15 o 
  -5   4   1        7.51       20.83      3.69 o 
  -4   4   1      927.60      933.10     14.14 o 
  -3   4   1      260.14      325.81      5.80 o 
  -2   4   1        0.01        1.36      1.76 o 
  -1   4   1      292.23      292.56      6.89 o 
   1   4   1      668.37      587.67      8.45 o 
   2   4   1       57.96       24.81      2.12 o 
   3   4   1        1.82        2.96      1.61 o 
   4   4   1       78.82       71.16      4.84 o 
   5   4   1       14.74       18.90      2.72 o 
   6   4   1       32.87       29.09      3.94 o 
   7   4   1       14.28       14.31      3.38 o 
   8   4   1     2097.08     2229.03     32.25 o 
   9   4   1      770.80      737.75     14.21 o 
  10   4   1     1466.35     1409.35     26.64 o 
 -10   5   1      573.39      599.40     21.89 o 
  -9   5   1      771.77      793.04     17.55 o 
  -8   5   1      959.08      954.94     15.39 o 
  -7   5   1     1455.72     1495.22     19.76 o 
  -6   5   1     3289.31     3112.15     41.28 o 
  -5   5   1     3695.62     3536.79     33.12 o 
  -4   5   1     9829.93     9992.98     77.50 o 
  -3   5   1     5858.57     5925.14     33.10 o 
  -2   5   1     2148.79     2193.30     12.13 o 
  -1   5   1     3876.91     3331.26     14.53 o 
   0   5   1    35742.88    36524.28    135.61 o 
   1   5   1     2637.02     2359.79     13.95 o 
   2   5   1     2484.99     2093.40     20.53 o 
   3   5   1     8663.61     9415.05     65.60 o 
   4   5   1      142.92      133.44     10.13 o 
   5   5   1      226.42      216.98      5.58 o 
   6   5   1       72.61       58.87      5.64 o 
   7   5   1       15.55       23.87      6.23 o 
   8   5   1     1507.70     1587.72     32.79 o 
   9   5   1      426.58      441.05     17.51 o 
  10   5   1       37.41       18.69      7.89 o 
 -10   6   1     1467.21     1406.40     53.06 o 
  -9   6   1      917.04      900.55     26.49 o 
  -8   6   1     1373.31     1361.37     18.77 o 
  -7   6   1        1.35        7.18      9.58 o 
  -6   6   1      501.35      472.10     10.42 o 
  -5   6   1       14.17       15.05      3.61 o 
  -4   6   1      481.99      438.39     11.31 o 
  -3   6   1      175.56      165.73      5.01 o 
  -2   6   1      702.55      657.64      7.13 o 
  -1   6   1       66.02       73.85      4.12 o 
   0   6   1     2308.49     2190.03     14.94 o 
   1   6   1       12.00        7.04      1.51 o 
   2   6   1       49.90       28.23      2.16 o 
   3   6   1      210.95      219.73      9.30 o 
   4   6   1     1622.36     1630.83     30.22 o 
   5   6   1     1213.14     1257.10     23.22 o 
   6   6   1     1953.88     1937.44     37.61 o 
   7   6   1      439.82      434.29     11.05 o 
   8   6   1      235.09      216.27     12.64 o 
   9   6   1      323.48      302.17     25.12 o 
  10   6   1      417.74      405.15     26.61 o 
 -10   7   1     1165.69     1131.69     23.40 o 
  -9   7   1      320.07      327.51     20.95 o 
  -8   7   1     3926.39     4262.33     56.99 o 
  -7   7   1      466.77      458.59     13.68 o 
  -6   7   1     9592.25     9849.95    125.04 o 
  -5   7   1     2781.90     2861.29     23.12 o 
  -4   7   1     1386.17     1552.38     26.21 o 
  -3   7   1      786.35      786.85     11.94 o 
  -2   7   1      546.81      542.04      7.29 o 
  -1   7   1     3113.37     2878.54     14.50 o 
   0   7   1     3816.52     4260.64     20.54 o 
   1   7   1     3573.67     3580.34     20.01 o 
   2   7   1     2479.43     2358.55     16.32 o 
   3   7   1     1416.01     1447.63     26.36 o 
   4   7   1     3767.34     3747.41     37.46 o 
   5   7   1      639.04      671.79     15.99 o 
   6   7   1     5230.31     5395.04     57.45 o 
   7   7   1      123.80      139.44     10.26 o 
   8   7   1      241.48      250.98     10.77 o 
   9   7   1       66.68       79.49     11.50 o 
  10   7   1        9.20       12.49      4.49 o 
 -10   8   1     1632.17     1692.13     39.93 o 
  -9   8   1      119.51      132.29     11.31 o 
  -8   8   1     1242.49     1310.44     36.07 o 
  -7   8   1      283.34      241.57     12.43 o 
  -6   8   1     1752.12     1792.06     29.09 o 
  -5   8   1      580.97      613.81      8.40 o 
  -4   8   1        3.71        1.82      1.33 o 
  -3   8   1     1526.57     1491.40     32.98 o 
  -2   8   1      152.21      202.12      6.55 o 
  -1   8   1      240.29      221.52      4.13 o 
   0   8   1       26.01       16.36      1.76 o 
   1   8   1     1152.12     1027.59      9.35 o 
   2   8   1     1186.23      983.57      9.48 o 
   3   8   1      378.82      414.36      7.29 o 
   4   8   1     1265.64     1244.52     23.78 o 
   5   8   1        6.05       -0.24      4.00 o 
   6   8   1     1366.21     1267.50     31.05 o 
   7   8   1        4.77        9.59      3.10 o 
   8   8   1       47.18       73.07      9.43 o 
   9   8   1      156.86      135.55     12.33 o 
  10   8   1      312.08      293.70     18.61 o 
 -10   9   1      676.99      660.30     24.48 o 
  -9   9   1       10.52        7.60      4.84 o 
  -8   9   1     3414.09     3813.64     61.27 o 
  -7   9   1       13.59        9.15      4.50 o 
  -6   9   1      482.99      444.79     13.84 o 
  -5   9   1      983.72      927.74     16.33 o 
  -4   9   1      166.81      146.56      4.84 o 
  -3   9   1    14935.95    16373.72    197.04 o 
  -2   9   1     3312.85     3362.77     36.07 o 
  -1   9   1     4385.44     4134.77     38.57 o 
   0   9   1        5.42        8.74      1.62 o 
   1   9   1      262.88      242.96      5.99 o 
   2   9   1     2539.64     2601.05     24.25 o 
   3   9   1     1759.52     1846.52     23.93 o 
   4   9   1     9257.85     9079.00     64.80 o 
   5   9   1      689.00      634.16     13.15 o 
   6   9   1       21.59       40.84      4.31 o 
   7   9   1     1534.91     1517.83     26.55 o 
   8   9   1       22.21       22.74      6.03 o 
   9   9   1      440.53      468.37     17.76 o 
  -9  10   1       15.31        8.65      6.44 o 
  -8  10   1      402.65      386.78     13.24 o 
  -7  10   1      471.53      409.11     10.01 o 
  -6  10   1       72.42       64.67      7.68 o 
  -5  10   1     2553.03     2697.55     25.81 o 
  -4  10   1       34.66       33.36      3.70 o 
  -3  10   1      136.07       92.58      4.35 o 
  -2  10   1      154.87      170.08      6.21 o 
  -1  10   1      353.33      345.92      8.04 o 
   0  10   1      182.05      144.86      5.48 o 
   1  10   1     1101.64      915.39     11.69 o 
   2  10   1      611.88      578.38     10.85 o 
   3  10   1      173.27      175.00      4.69 o 
   4  10   1     2254.42     2349.59     24.77 o 
   5  10   1       65.05       72.47      5.12 o 
   6  10   1       13.65       12.68      2.95 o 
   7  10   1       31.93       30.33      5.99 o 
   8  10   1      305.56      303.10     13.24 o 
   9  10   1     1926.10     2028.68     32.38 o 
  -9  11   1        1.44        9.72      5.34 o 
  -8  11   1       54.98       28.94     10.62 o 
  -7  11   1      111.36       92.68      7.77 o 
  -6  11   1       27.63       39.83      4.12 o 
  -5  11   1      637.72      642.84     13.56 o 
  -4  11   1       44.75       45.85      4.38 o 
  -3  11   1     4017.28     4103.92     45.10 o 
  -2  11   1     7415.40     7055.55     62.29 o 
  -1  11   1     9743.45     9721.46    107.88 o 
   0  11   1      543.31      421.79      9.05 o 
   1  11   1     3716.19     3861.79     38.49 o 
   2  11   1     4818.88     4910.53     45.34 o 
   3  11   1      469.82      505.39      7.56 o 
   4  11   1        0.78       17.71      1.87 o 
   5  11   1       30.69       48.03      4.91 o 
   6  11   1      441.40      473.52     12.90 o 
   7  11   1      180.56      197.24     10.58 o 
   8  11   1      141.85      122.84     13.06 o 
   9  11   1      513.18      515.41     21.16 o 
  -9  12   1       12.65       10.41      5.77 o 
  -8  12   1       28.70       20.74      6.50 o 
  -7  12   1        0.17        6.58      5.67 o 
  -6  12   1       23.53       14.23      2.78 o 
  -5  12   1      203.36      166.33      9.29 o 
  -4  12   1      123.24       99.59      5.51 o 
  -3  12   1      748.79      696.27     17.87 o 
  -2  12   1      307.17      285.89     10.59 o 
  -1  12   1      225.44      162.85      9.66 o 
   0  12   1     1460.35     1508.05     24.25 o 
   1  12   1      322.28      311.92      8.03 o 
   2  12   1       29.29       24.09      3.49 o 
   3  12   1      721.44      668.55     11.60 o 
   4  12   1       93.12       67.22      3.48 o 
   5  12   1       52.79       36.80      2.94 o 
   6  12   1     1636.46     1563.05     23.80 o 
   7  12   1       79.76       91.74     10.94 o 
   8  12   1      413.37      468.51     15.36 o 
   9  12   1      677.52      729.40     19.84 o 
  -9  13   1      155.54      161.77     16.06 o 
  -8  13   1      182.64      222.77     17.60 o 
  -7  13   1     1200.81     1241.65     23.89 o 
  -6  13   1     1443.88     1384.52     17.52 o 
  -5  13   1       51.36       59.89      5.29 o 
  -4  13   1     2112.59     2180.13     37.11 o 
  -3  13   1     2555.09     2779.82     24.51 o 
  -2  13   1     4577.62     4864.32     49.72 o 
  -1  13   1      128.75      128.23      8.02 o 
   0  13   1     9890.78    10057.97    199.62 o 
   1  13   1      408.26      408.51      8.66 o 
   2  13   1     5645.10     5949.88     66.54 o 
   3  13   1     2114.24     2169.09     32.31 o 
   4  13   1     1391.86     1468.63     19.21 o 
   5  13   1     1017.50      963.56     12.96 o 
   6  13   1       37.60       53.24      7.83 o 
   7  13   1      121.33      116.84      8.91 o 
   8  13   1       11.46       17.44      6.99 o 
   9  13   1       87.40       49.92     14.36 o 
  -9  14   1      248.32      226.80     12.22 o 
  -8  14   1      268.93      266.99     14.44 o 
  -7  14   1      184.02      196.39     34.32 o 
  -6  14   1       11.75       13.00      4.94 o 
  -5  14   1       61.61       67.02      5.97 o 
  -4  14   1       49.81       38.35      4.34 o 
  -3  14   1      231.79      208.20     10.98 o 
  -2  14   1      299.31      295.76      8.59 o 
  -1  14   1        8.43       10.86      3.92 o 
   0  14   1     2826.81     2866.24     30.42 o 
   1  14   1      839.21      717.78     10.23 o 
   2  14   1      252.85      238.05      9.26 o 
   3  14   1      707.42      674.69     14.81 o 
   4  14   1      137.11      122.78      7.66 o 
   5  14   1     1290.62     1282.03     23.44 o 
   6  14   1     1321.06     1274.19     24.89 o 
   7  14   1      522.10      530.42     12.92 o 
   8  14   1      784.41      835.16     18.28 o 
   9  14   1      145.13      119.85     14.93 o 
  -8  15   1      328.61      314.08     15.61 o 
  -7  15   1      746.72      809.81     19.04 o 
  -6  15   1      518.32      508.47      9.09 o 
  -5  15   1      416.83      439.93      9.90 o 
  -4  15   1       44.29       38.15      4.66 o 
  -3  15   1      639.19      635.87     12.04 o 
  -2  15   1       76.22      108.49      7.67 o 
  -1  15   1      814.92      825.94     13.89 o 
   0  15   1       21.44       16.01      2.68 o 
   1  15   1     4741.37     4797.32     37.05 o 
   2  15   1        1.00       25.50      4.34 o 
   3  15   1     9711.52    10457.36     63.25 o 
   4  15   1        0.68        5.18      2.71 o 
   5  15   1     2137.00     2155.08     27.80 o 
   6  15   1      283.33      236.89     13.43 o 
   7  15   1     1326.02     1399.87     25.97 o 
   8  15   1      143.73      130.51     20.71 o 
  -8  16   1       71.98       58.83     10.72 o 
  -7  16   1     1236.01     1234.11     24.68 o 
  -6  16   1      585.09      574.78     15.48 o 
  -5  16   1      945.26      946.29     16.34 o 
  -4  16   1      568.83      527.86     12.66 o 
  -3  16   1      409.73      433.46     10.14 o 
  -2  16   1       10.79       11.29      4.44 o 
  -1  16   1      902.93      882.88     16.53 o 
   0  16   1     1005.69     1082.23     17.25 o 
   1  16   1      128.13      151.79     10.41 o 
   2  16   1     1834.12     1850.97     16.90 o 
   3  16   1     3710.07     3806.38     35.90 o 
   4  16   1       99.49       94.56      8.37 o 
   5  16   1     1501.65     1536.72     39.08 o 
   6  16   1        0.03        6.63      6.44 o 
   7  16   1      256.05      212.37     15.08 o 
   8  16   1        1.57        3.66      5.93 o 
  -8  17   1       67.64       66.84     10.06 o 
  -7  17   1      354.20      335.43     18.27 o 
  -6  17   1      326.59      282.83     13.58 o 
  -5  17   1      441.00      452.02     10.68 o 
  -4  17   1     1336.24     1392.76     23.44 o 
  -3  17   1       23.67       22.59      4.70 o 
  -2  17   1     3107.06     3277.84     29.63 o 
  -1  17   1       42.32       95.46      8.26 o 
   0  17   1      666.04      695.59     13.45 o 
   1  17   1      212.16      257.21      9.21 o 
   2  17   1       46.55       84.42      7.66 o 
   3  17   1        2.41        0.17      3.41 o 
   4  17   1        5.25        5.97      2.59 o 
   5  17   1     1171.05     1202.10     18.88 o 
   6  17   1     2174.39     2152.70     42.02 o 
   7  17   1     1464.60     1497.44     35.45 o 
   8  17   1     1083.74     1148.50     27.94 o 
  -8  18   1        1.42       12.69      5.49 o 
  -7  18   1        4.13        6.16      3.96 o 
  -6  18   1      856.59      829.00     14.67 o 
  -5  18   1     1100.70     1112.33     16.04 o 
  -4  18   1      478.64      482.94      8.95 o 
  -3  18   1     1039.27     1012.18     13.20 o 
  -2  18   1      102.33      117.20     10.86 o 
  -1  18   1     1599.03     1592.74     16.47 o 
   0  18   1     1686.53     1776.34     17.94 o 
   1  18   1      959.96     1013.17     16.85 o 
   2  18   1      832.81      817.01     13.39 o 
   3  18   1      194.32      184.54     10.10 o 
   4  18   1        2.15        3.53      2.92 o 
   5  18   1       79.65       63.21      9.92 o 
   6  18   1        9.89        1.55      4.96 o 
   7  18   1       27.61       18.07      6.09 o 
  -7  19   1     1297.66     1260.15     23.85 o 
  -6  19   1        1.47        8.87      6.43 o 
  -5  19   1      868.62      836.83     12.46 o 
  -4  19   1      852.11      876.68     14.28 o 
  -3  19   1     1105.42     1148.19     12.72 o 
  -2  19   1     4977.85     5254.40     49.72 o 
  -1  19   1       35.19       68.15      6.20 o 
   0  19   1      816.36      803.10     12.59 o 
   1  19   1       64.29       94.31      8.54 o 
   2  19   1     1992.06     2010.75     22.98 o 
   3  19   1       73.50       83.86      8.10 o 
   4  19   1      518.97      535.74     10.91 o 
   5  19   1       22.16       14.19      5.99 o 
   6  19   1      789.90      740.34     15.62 o 
   7  19   1       17.24       19.63      9.27 o 
  -7  20   1       92.91       77.04      9.73 o 
  -6  20   1       78.29       75.65      9.01 o 
  -5  20   1      506.80      502.18     14.15 o 
  -4  20   1      308.61      281.52     11.84 o 
  -3  20   1      487.99      479.84      8.11 o 
  -2  20   1      124.22      119.43     11.25 o 
  -1  20   1      357.98      362.84      7.85 o 
   0  20   1      422.80      424.36      9.82 o 
   1  20   1       37.19       26.86      3.93 o 
   2  20   1       28.46       35.61      6.72 o 
   3  20   1      688.17      692.52     11.58 o 
   4  20   1        1.78       10.85      4.31 o 
   5  20   1      370.91      360.27     13.66 o 
   6  20   1        1.22       11.48      6.06 o 
   7  20   1      926.67      943.59     34.42 o 
  -6  21   1      341.64      322.39     17.57 o 
  -5  21   1      617.39      639.72     16.79 o 
  -4  21   1        6.49       13.25      3.40 o 
  -3  21   1      532.94      521.21     13.63 o 
  -2  21   1       14.22       11.39      2.68 o 
  -1  21   1     1231.75     1284.34     10.57 o 
   0  21   1       17.14        9.80      3.25 o 
   1  21   1     3968.74     4328.98     42.39 o 
   2  21   1      535.56      538.11      9.46 o 
   3  21   1     3140.65     3235.87     31.53 o 
   4  21   1      267.29      246.96     10.55 o 
   5  21   1      666.89      644.77     17.18 o 
   6  21   1       28.82       35.70     12.08 o 
  -6  22   1       15.78       11.99      7.44 o 
  -5  22   1      228.89      227.90     17.30 o 
  -4  22   1        8.80       10.26      4.05 o 
  -3  22   1      839.10      804.83     16.81 o 
  -2  22   1        4.01       -1.37      2.98 o 
  -1  22   1      191.15      158.17      8.30 o 
   0  22   1       42.44       36.00      4.80 o 
   1  22   1      215.18      232.75      7.45 o 
   2  22   1      174.26      145.36      9.37 o 
   3  22   1       16.61        7.86      4.01 o 
   4  22   1      361.99      359.18     18.08 o 
   5  22   1      537.92      496.04     23.91 o 
   6  22   1      380.23      315.34     24.96 o 
  -5  23   1       10.01       13.80      4.52 o 
  -4  23   1       64.94       41.98      8.45 o 
  -3  23   1      156.86      164.86     12.29 o 
  -2  23   1     1010.95     1095.03     23.65 o 
  -1  23   1      208.62      181.15     10.07 o 
   0  23   1       89.68       75.99      9.60 o 
   1  23   1       55.67       59.58      6.95 o 
   2  23   1     1421.52     1502.52     17.72 o 
   3  23   1      386.02      355.89     13.80 o 
   4  23   1       76.30       63.42     11.06 o 
   5  23   1       56.52       55.42     14.09 o 
  -4  24   1        5.45        8.36      5.87 o 
  -3  24   1      243.86      213.29     10.88 o 
  -2  24   1        0.11        6.58      3.58 o 
  -1  24   1      456.69      496.58     15.80 o 
   0  24   1      212.37      199.13     15.84 o 
   1  24   1      252.52      266.56     13.01 o 
   2  24   1      370.50      366.16     13.34 o 
   3  24   1       48.74       36.14      7.62 o 
   4  24   1      411.62      415.95     26.69 o 
  -4  25   1       21.31       20.24     35.36 o 
  -3  25   1     1192.33     1158.70     26.89 o 
  -2  25   1      133.96      144.94     13.39 o 
  -1  25   1      548.23      492.85     11.13 o 
   0  25   1        1.82        7.62      4.14 o 
   1  25   1      567.78      550.84     10.67 o 
   2  25   1      155.31      115.43     16.10 o 
   3  25   1        3.52        4.35      4.40 o 
  -2  26   1       56.88       36.21      8.27 o 
  -1  26   1       87.09       64.24     11.16 o 
   0  26   1      207.44      202.85     12.32 o 
   1  26   1       23.72       24.83      6.51 o 
   2  26   1      100.86      125.17     16.46 o 
   0  27   1      473.51      445.97     20.44 o 
 -10   0   2     1349.49     1342.43     31.81 o 
  -8   0   2      664.23      699.01     30.79 o 
  -6   0   2     2117.27     2257.59     25.65 o 
  -4   0   2    31007.19    31471.00    810.68 o 
  -2   0   2     4266.23     3994.09     26.68 o 
   0   0   2     5923.09     5968.28     51.88 o 
   2   0   2     8527.18     8887.81     70.76 o 
   4   0   2    21263.63    22412.17    147.31 o 
   6   0   2     3125.11     3503.05     84.86 o 
   8   0   2     1593.20     1836.28     89.38 o 
  10   0   2       41.39       68.26     22.05 o 
 -10   1   2      484.71      442.54     17.19 o 
  -9   1   2      137.05      151.19     12.25 o 
  -8   1   2       12.63        6.04      4.36 o 
  -7   1   2       42.15       29.15      3.21 o 
  -6   1   2      163.81      140.26      7.26 o 
  -5   1   2        0.14        4.59      2.00 o 
  -4   1   2      162.01      161.52      8.35 o 
  -3   1   2      126.81      125.68      3.89 o 
  -2   1   2       98.52       26.73      4.40 o 
  -1   1   2      577.48      618.63      9.60 o 
   0   1   2      375.41      316.64      6.82 o 
   1   1   2      594.52      610.26      8.76 o 
   2   1   2     2888.82     2534.74     24.25 o 
   3   1   2     1979.14     1891.32     16.41 o 
   4   1   2     2963.00     3127.21     33.47 o 
   5   1   2      470.09      402.08      6.88 o 
   6   1   2     5296.65     5318.98     85.12 o 
   7   1   2      329.32      299.51     15.47 o 
   8   1   2     5746.52     6043.33     35.79 o 
   9   1   2       47.01       38.81      7.93 o 
  10   1   2     1228.64     1277.48     37.51 o 
 -10   2   2     1417.72     1409.59     27.33 o 
  -9   2   2     2157.74     2344.00     30.91 o 
  -8   2   2       13.37       10.07      2.45 o 
  -7   2   2        4.37        5.25      1.91 o 
  -6   2   2     3418.32     3519.90     65.24 o 
  -5   2   2     1009.46      970.04     12.81 o 
  -4   2   2    12668.29    13264.08    130.18 o 
  -3   2   2       27.08       14.38      2.36 o 
  -2   2   2     4909.69     4527.53     18.05 o 
  -1   2   2    11881.14    12776.92     55.53 o 
   0   2   2     6070.31     6066.00     24.70 o 
   1   2   2     3149.01     3219.62     10.90 o 
   2   2   2    36673.80    40100.91    204.14 o 
   3   2   2    22569.87    23279.61    126.38 o 
   4   2   2     1708.37     1702.93     20.72 o 
   5   2   2      561.04      518.89      6.93 o 
   6   2   2     1489.37     1529.87     24.22 o 
   7   2   2      209.88      181.22     12.44 o 
   8   2   2      979.89     1033.56     14.42 o 
   9   2   2       81.85       91.06     15.67 o 
  10   2   2      100.54      101.79     19.77 o 
 -10   3   2     1121.16     1190.48     31.77 o 
  -9   3   2      843.43      856.79     31.71 o 
  -8   3   2      184.73      176.14      7.04 o 
  -7   3   2       18.52       23.75      2.67 o 
  -6   3   2       24.25       19.72      2.50 o 
  -5   3   2       45.26       34.98      3.19 o 
  -4   3   2        5.46        5.67      1.56 o 
  -3   3   2        2.31        5.10      1.54 o 
  -2   3   2      361.74      343.02      6.16 o 
  -1   3   2      324.16      371.04      7.51 o 
   0   3   2     1785.33     1865.30     17.73 o 
   1   3   2      298.63      239.34      4.34 o 
   2   3   2     5772.34     5389.38     44.04 o 
   3   3   2    10045.40    10051.21    102.05 o 
   4   3   2     1134.34      983.65     23.00 o 
   5   3   2     1285.06     1151.79     17.44 o 
   6   3   2     1483.15     1424.26     31.43 o 
   7   3   2     1184.31     1225.75     19.55 o 
   8   3   2     1601.39     1629.68     41.94 o 
   9   3   2       20.10        8.71      7.54 o 
  10   3   2       35.66        9.20      8.19 o 
 -10   4   2     2388.01     2640.12     56.95 o 
  -9   4   2     1835.79     1915.79     26.14 o 
  -8   4   2     3417.20     3378.86     43.84 o 
  -7   4   2       86.04       51.60      4.69 o 
  -6   4   2       47.63       75.17      5.09 o 
  -5   4   2      407.10      373.14      7.77 o 
  -4   4   2      312.00      172.10      5.98 o 
  -3   4   2    12634.84    14019.84    112.51 o 
  -2   4   2      517.48      338.60      5.25 o 
  -1   4   2    17854.24    18289.91    130.05 o 
   0   4   2    41082.00    42553.76    281.01 o 
   1   4   2     4139.22     3954.08     11.11 o 
   2   4   2     1073.96      820.08     13.89 o 
   3   4   2     4800.42     5082.93     57.12 o 
   4   4   2      515.42      323.13      6.60 o 
   5   4   2      303.68      289.90      5.48 o 
   6   4   2       11.83        5.17      2.71 o 
   7   4   2      308.28      306.18      9.03 o 
   8   4   2        0.54        8.84      5.29 o 
   9   4   2        7.26       14.87      6.98 o 
  10   4   2        1.50       14.67      7.31 o 
 -10   5   2      939.92     1016.29     35.02 o 
  -9   5   2      333.91      333.83     11.49 o 
  -8   5   2     1218.00     1265.10     25.22 o 
  -7   5   2      208.38      185.46      6.90 o 
  -6   5   2      424.38      357.40      8.98 o 
  -5   5   2       62.28       55.15      5.32 o 
  -4   5   2        1.28        2.78      1.73 o 
  -3   5   2        5.01       11.37      1.97 o 
  -2   5   2      286.06      197.28      3.64 o 
  -1   5   2       61.69       73.27      3.69 o 
   0   5   2    16778.52    16580.45     79.42 o 
   1   5   2        0.54        0.32      0.91 o 
   2   5   2      370.47      355.19      6.01 o 
   3   5   2     3795.51     3661.69     37.32 o 
   4   5   2      486.45      394.61      9.35 o 
   5   5   2        1.34        3.54      3.04 o 
   6   5   2        8.17       11.65      3.45 o 
   7   5   2      151.36      136.10     10.01 o 
   8   5   2      536.85      462.88     11.35 o 
   9   5   2      439.31      429.52     17.02 o 
  10   5   2      191.27      207.38     26.07 o 
 -10   6   2      641.08      723.56     19.65 o 
  -9   6   2      357.46      369.70     14.26 o 
  -8   6   2     1067.73     1014.39     29.89 o 
  -7   6   2     4248.69     4177.14     40.33 o 
  -6   6   2       17.98       17.49      3.34 o 
  -5   6   2     8778.63     8947.26    144.39 o 
  -4   6   2     3485.67     3456.16     42.32 o 
  -3   6   2    11867.58    11813.83     74.13 o 
  -2   6   2     7536.93     7988.32     48.93 o 
  -1   6   2        2.08       12.70      1.61 o 
   0   6   2    10969.82    11708.31     74.74 o 
   1   6   2     1434.52     1447.19      9.18 o 
   2   6   2     1683.94     1422.35     11.61 o 
   3   6   2     5539.82     5870.00     49.75 o 
   4   6   2     2523.61     2562.58     24.76 o 
   5   6   2      482.67      499.35      8.12 o 
   6   6   2      836.63      923.55     20.54 o 
   7   6   2      441.84      437.08      6.72 o 
   8   6   2      722.68      690.48     12.89 o 
   9   6   2       62.50       91.29     14.06 o 
  10   6   2       16.74       21.75     10.57 o 
 -10   7   2      278.84      267.56     24.67 o 
  -9   7   2        3.08        3.18      4.35 o 
  -8   7   2      344.59      341.83      9.67 o 
  -7   7   2      516.97      519.26     24.18 o 
  -6   7   2      399.90      358.45      8.55 o 
  -5   7   2      155.79      120.71      6.09 o 
  -4   7   2       18.07       19.25      2.59 o 
  -3   7   2       51.17       25.39      3.09 o 
  -2   7   2      731.79      619.81      8.15 o 
  -1   7   2       99.87      115.81      3.42 o 
   0   7   2    12927.39    12765.39     81.38 o 
   1   7   2        2.41        1.80      1.46 o 
   2   7   2       34.84       57.94      3.26 o 
   3   7   2      160.12      158.16     10.48 o 
   4   7   2      592.24      553.57     12.14 o 
   5   7   2      887.47      874.85     14.59 o 
   6   7   2      941.43      921.29     13.25 o 
   7   7   2     1207.10     1254.99     22.79 o 
   8   7   2      638.90      611.15     16.47 o 
   9   7   2     2026.94     2190.34     35.65 o 
  10   7   2      173.38      123.37     19.69 o 
 -10   8   2       12.66        7.69     10.17 o 
  -9   8   2      127.88       95.11     12.42 o 
  -8   8   2      596.98      563.34     21.08 o 
  -7   8   2     3881.33     4033.05     44.11 o 
  -6   8   2       97.41      113.98      7.80 o 
  -5   8   2     8869.81     9258.63     86.79 o 
  -4   8   2     2780.49     2869.36     29.47 o 
  -2   8   2     5562.93     6167.98     43.78 o 
  -1   8   2     7423.41     7536.41     34.22 o 
   0   8   2        8.18        2.59      1.50 o 
   1   8   2       12.94       43.53      2.53 o 
   2   8   2        5.85       22.68      2.41 o 
   3   8   2        3.80        3.95      2.30 o 
   4   8   2       13.93       11.27      1.48 o 
   5   8   2      272.15      263.10     11.34 o 
   6   8   2       70.51       71.06      6.39 o 
   7   8   2     1085.35     1146.31     27.53 o 
   8   8   2      113.27       92.94      9.43 o 
   9   8   2      717.84      748.62     21.96 o 
 -10   9   2      459.08      420.08     32.81 o 
  -9   9   2        8.14        5.76      6.33 o 
  -8   9   2       25.52       43.40      7.19 o 
  -7   9   2       38.09       42.19      5.76 o 
  -6   9   2      213.73      193.00      5.47 o 
  -5   9   2      104.92      119.38     10.17 o 
  -4   9   2      372.61      378.48      6.73 o 
  -3   9   2       75.13       91.58      4.37 o 
  -2   9   2     1297.70     1279.90     16.48 o 
  -1   9   2      116.70      147.68      5.97 o 
   0   9   2       37.48       38.78      2.70 o 
   1   9   2      236.11      250.35      5.74 o 
   2   9   2      374.29      405.18     41.23 o 
   3   9   2      121.55      104.84      6.21 o 
   4   9   2     1342.14     1248.64     18.64 o 
   5   9   2      203.20      183.14     12.55 o 
   6   9   2      354.58      383.81     17.52 o 
   7   9   2      582.90      620.27     14.52 o 
   8   9   2        8.43       10.53      3.27 o 
   9   9   2      644.94      649.16     28.90 o 
 -10  10   2     1402.91     1592.30     42.07 o 
  -9  10   2        0.36       15.99      6.59 o 
  -8  10   2     1874.45     1759.87     22.03 o 
  -7  10   2      210.75      189.09      9.14 o 
  -6  10   2     3270.29     3579.18     35.96 o 
  -5  10   2     3727.61     3708.78     45.02 o 
  -4  10   2      114.76       76.64      4.61 o 
  -3  10   2       92.40       52.94      4.23 o 
  -2  10   2       29.84       13.37      2.55 o 
  -1  10   2       18.91       22.18      2.94 o 
   0  10   2    11509.70    11471.20    196.64 o 
   1  10   2      838.40      670.00      9.30 o 
   2  10   2    11453.79    11447.37    101.06 o 
   3  10   2       17.42        8.48      1.93 o 
   4  10   2     1059.50     1169.22     19.05 o 
   5  10   2      239.19      242.56     13.31 o 
   6  10   2       69.73       96.01     10.72 o 
   7  10   2      210.51      243.07     12.92 o 
   8  10   2      148.45      159.61     16.53 o 
   9  10   2       22.89       18.60      8.52 o 
  -9  11   2      356.13      332.02     19.56 o 
  -8  11   2       57.38       71.16     16.37 o 
  -7  11   2      396.50      403.18     12.69 o 
  -6  11   2       47.45       41.88      6.04 o 
  -5  11   2      315.03      255.88      9.45 o 
  -4  11   2      154.60      171.91      8.02 o 
  -3  11   2        9.83        7.13      2.65 o 
  -2  11   2      942.13      879.95     14.14 o 
  -1  11   2     2622.91     2486.92     28.86 o 
   0  11   2       25.68       18.03      2.94 o 
   1  11   2      699.58      692.41     11.09 o 
   2  11   2      169.95      155.82      4.97 o 
   3  11   2      244.83      244.83      4.55 o 
   4  11   2     5605.11     5598.81     50.28 o 
   5  11   2        7.09        5.99      1.58 o 
   6  11   2      135.67      163.66      9.83 o 
   7  11   2        2.48        0.80      4.34 o 
   8  11   2       50.97       40.29      8.58 o 
   9  11   2      151.47      146.55     12.56 o 
  -9  12   2      225.39      204.96     11.42 o 
  -8  12   2     1152.22     1156.85     21.12 o 
  -7  12   2      205.37      234.32     11.02 o 
  -6  12   2       10.75       20.14      5.45 o 
  -5  12   2       81.38       71.05      9.77 o 
  -4  12   2      173.16      184.48      6.66 o 
  -3  12   2     2839.60     2825.64     28.68 o 
  -2  12   2      816.20      871.93     12.79 o 
  -1  12   2      317.16      293.96      6.97 o 
   0  12   2     4743.93     5081.51     69.11 o 
   1  12   2     3118.19     3050.54     30.47 o 
   2  12   2     4059.21     4010.17     36.56 o 
   3  12   2     4088.45     4104.45     40.35 o 
   4  12   2     1161.69     1176.53     19.29 o 
   5  12   2     3491.96     3751.27     38.78 o 
   6  12   2      546.62      481.16     13.40 o 
   7  12   2      439.54      404.44     11.67 o 
   8  12   2        0.33        4.67      4.07 o 
   9  12   2       20.22       25.70      6.28 o 
  -9  13   2      303.65      271.30     17.85 o 
  -8  13   2       38.38       30.76      8.03 o 
  -7  13   2     1278.82     1395.18     22.01 o 
  -6  13   2       80.91       65.49      6.22 o 
  -5  13   2      368.39      335.29      7.22 o 
  -4  13   2       18.13       19.53      5.15 o 
  -3  13   2      344.78      332.65      9.31 o 
  -2  13   2      290.28      241.17      7.33 o 
  -1  13   2       60.29       29.54      4.32 o 
   0  13   2        0.09        0.80      3.72 o 
   1  13   2     1915.79     1848.90     22.04 o 
   2  13   2        0.96        0.52      2.19 o 
   3  13   2        6.42        7.85      1.71 o 
   4  13   2      342.44      346.08      7.81 o 
   5  13   2       30.09       29.05      5.15 o 
   6  13   2      565.67      559.19     15.77 o 
   7  13   2      320.18      325.95     16.20 o 
   8  13   2      393.06      388.22     13.43 o 
   9  13   2      643.95      642.87     21.15 o 
  -9  14   2        2.97       -0.95      4.74 o 
  -8  14   2      173.57      188.83     15.13 o 
  -7  14   2      111.32      145.02     14.95 o 
  -6  14   2      990.89     1092.03     12.99 o 
  -5  14   2      984.27      956.68     13.64 o 
  -4  14   2     1484.22     1414.03     16.60 o 
  -3  14   2     1708.32     1746.67     22.72 o 
  -2  14   2     4556.16     4726.14     74.76 o 
  -1  14   2     2368.54     2528.29     29.35 o 
   0  14   2        8.91        9.41      1.73 o 
   1  14   2     1466.69     1421.17     18.50 o 
   2  14   2     2034.97     1919.66     27.78 o 
   3  14   2     1810.41     1752.21     21.18 o 
   4  14   2      195.52      188.38      9.21 o 
   5  14   2     1822.32     1905.83     23.29 o 
   6  14   2     2296.96     2394.30     37.80 o 
   7  14   2     1601.09     1621.71     20.42 o 
   8  14   2      261.35      272.46     15.42 o 
  -8  15   2       28.95       20.89      6.37 o 
  -7  15   2      547.12      571.89     14.52 o 
  -6  15   2      104.22       68.95      8.97 o 
  -5  15   2     1331.84     1326.98     17.69 o 
  -4  15   2      173.73      183.72      8.34 o 
  -3  15   2      572.32      588.99     12.42 o 
  -2  15   2      258.29      215.94     13.15 o 
  -1  15   2      254.60      243.11     13.92 o 
   0  15   2       59.93       48.75      4.77 o 
   1  15   2      325.05      325.81      7.62 o 
   2  15   2       24.06       21.69      2.95 o 
   3  15   2     1118.31     1020.19     27.26 o 
   4  15   2      165.61      139.43      9.15 o 
   5  15   2        1.58       -5.33      6.49 o 
   6  15   2     2658.32     2849.76     40.78 o 
   7  15   2       17.18        8.72      4.52 o 
   8  15   2     1650.39     1716.88     23.56 o 
  -8  16   2      294.57      244.81     16.21 o 
  -7  16   2       65.60       52.65      8.90 o 
  -6  16   2     1752.46     1862.59     25.11 o 
  -5  16   2      141.62      116.28      9.08 o 
  -4  16   2     4199.73     4214.19     43.73 o 
  -3  16   2      427.50      456.55      8.76 o 
  -2  16   2     4487.39     4722.49     42.42 o 
  -1  16   2        3.22       13.39      2.63 o 
   0  16   2       26.17       14.38      2.34 o 
   1  16   2     6545.88     6855.92     66.82 o 
   2  16   2       10.77       40.69      4.79 o 
   3  16   2     1242.76     1342.79     19.22 o 
   4  16   2        2.52        3.00      2.89 o 
   5  16   2       89.07       86.00     10.48 o 
   6  16   2      663.87      649.37     13.79 o 
   7  16   2      355.53      314.46     13.23 o 
   8  16   2      415.97      369.66     14.30 o 
  -8  17   2      143.70      143.73     15.47 o 
  -7  17   2        2.32       11.62      4.40 o 
  -6  17   2        3.33        2.19      3.62 o 
  -5  17   2        0.01       -2.82      3.49 o 
  -4  17   2      254.72      254.01     11.60 o 
  -3  17   2        0.76        5.06      3.99 o 
  -2  17   2      284.28      264.64     12.03 o 
  -1  17   2      136.89      137.61      7.11 o 
   0  17   2      163.12      155.29      7.67 o 
   1  17   2      748.97      707.73     13.86 o 
   2  17   2        0.60        6.46      3.47 o 
   3  17   2     2002.54     1990.88     30.10 o 
   4  17   2        6.26        6.33      2.01 o 
   5  17   2     3802.89     4049.83    102.54 o 
   6  17   2      519.23      561.11     12.87 o 
   7  17   2      256.54      218.55     17.14 o 
   8  17   2      351.71      316.04     18.32 o 
  -8  18   2       22.06       17.82      6.01 o 
  -7  18   2     1334.50     1353.03     28.66 o 
  -6  18   2       24.63       14.82      7.43 o 
  -5  18   2      139.64      121.48      9.81 o 
  -4  18   2       56.41       47.35      6.47 o 
  -3  18   2      558.56      509.17      8.47 o 
  -2  18   2       40.47       37.10      5.01 o 
  -1  18   2     1283.67     1432.35     19.57 o 
   0  18   2      571.86      529.56      8.32 o 
   1  18   2     1738.84     1780.80     26.97 o 
   2  18   2       38.57       29.40      4.40 o 
   3  18   2      573.65      565.15      8.08 o 
   4  18   2       63.38       43.59      5.51 o 
   5  18   2       12.62       24.27      6.14 o 
   6  18   2        4.56       11.96      6.59 o 
   7  18   2        2.27        7.94      6.37 o 
  -7  19   2        7.89        7.68      6.23 o 
  -6  19   2      600.32      604.80     22.16 o 
  -5  19   2      164.33      121.93      8.36 o 
  -4  19   2      158.18      164.72      6.69 o 
  -3  19   2        1.24        2.31      3.44 o 
  -2  19   2     1282.25     1175.56     14.68 o 
  -1  19   2       10.43        8.32      5.21 o 
   0  19   2     2444.08     2615.86     38.95 o 
   1  19   2     2457.70     2435.73     24.22 o 
   2  19   2      382.94      394.75      7.49 o 
   3  19   2      448.08      441.02      8.49 o 
   4  19   2        9.66        5.89      3.59 o 
   5  19   2        2.11        1.58      4.42 o 
   6  19   2       29.41       11.59      5.49 o 
   7  19   2      128.28       94.37     12.79 o 
  -7  20   2       52.74       32.79      9.53 o 
  -6  20   2      383.55      400.84     13.43 o 
  -5  20   2      272.51      277.17      9.34 o 
  -4  20   2      248.27      245.92      9.25 o 
  -3  20   2      536.41      482.66      8.21 o 
  -2  20   2      649.82      671.81      9.36 o 
  -1  20   2      147.98      132.17     11.31 o 
   0  20   2     1038.33     1051.34     15.43 o 
   1  20   2      919.25      917.88     10.83 o 
   2  20   2     1592.65     1608.97     18.23 o 
   3  20   2     4019.99     4306.09     48.97 o 
   4  20   2      742.21      766.49     14.05 o 
   5  20   2      325.11      318.52     17.37 o 
   6  20   2     1777.83     1918.55     36.12 o 
  -6  21   2      792.75      842.20     20.49 o 
  -5  21   2      167.60      122.70     14.96 o 
  -4  21   2      199.34      171.84     10.71 o 
  -3  21   2      216.04      203.41      8.25 o 
  -2  21   2      637.78      654.06      8.92 o 
  -1  21   2        4.25       12.39      3.43 o 
   0  21   2     1588.99     1680.89     18.92 o 
   1  21   2      312.05      281.52      7.52 o 
   2  21   2      405.84      390.55     10.21 o 
   3  21   2        0.28       -1.09      3.00 o 
   4  21   2        5.22        3.53      6.60 o 
   5  21   2       33.16       20.69      6.17 o 
   6  21   2      224.30      242.60     28.89 o 
  -6  22   2       12.14       22.79     19.51 o 
  -5  22   2      555.78      612.43     11.99 o 
  -4  22   2      132.97      126.95      9.92 o 
  -3  22   2     2933.49     3032.31     28.54 o 
  -2  22   2      309.07      267.12      7.37 o 
  -1  22   2      565.15      605.99     10.82 o 
   0  22   2        1.24        7.25      4.31 o 
   1  22   2      520.10      524.79     12.87 o 
   2  22   2      285.77      302.49      8.01 o 
   3  22   2       25.05       24.64      4.89 o 
   4  22   2      112.79      127.26     12.84 o 
   5  22   2      531.36      532.69     26.91 o 
  -5  23   2        0.53        8.20      6.62 o 
  -4  23   2      126.97      109.69     11.27 o 
  -3  23   2      342.44      307.39      9.90 o 
  -2  23   2      282.58      321.17     11.98 o 
  -1  23   2       13.65       10.29      5.28 o 
   0  23   2      782.79      788.35     12.16 o 
   1  23   2      219.87      234.21     14.01 o 
   2  23   2        3.25        3.78      2.96 o 
   3  23   2      838.03      825.09     26.27 o 
   4  23   2       68.74       44.22      9.69 o 
   5  23   2      786.58      761.97     22.41 o 
  -4  24   2      166.46      152.27     15.75 o 
  -3  24   2      822.42      823.71     15.42 o 
  -2  24   2       79.75       84.59      8.16 o 
  -1  24   2      351.86      328.08     11.75 o 
   0  24   2      878.57      920.55     21.72 o 
   1  24   2      626.26      617.94     17.30 o 
   2  24   2       98.77       81.72     10.38 o 
   3  24   2      100.16       71.25     16.14 o 
   4  24   2      222.09      229.41     11.16 o 
  -4  25   2      136.13      126.89      9.96 o 
  -3  25   2       85.71       41.29      7.62 o 
  -2  25   2       23.31       27.16      5.74 o 
  -1  25   2     1009.71     1065.99     15.51 o 
   0  25   2       55.41       51.09      7.65 o 
   1  25   2       72.23       82.62      9.81 o 
   2  25   2      327.36      331.21     17.40 o 
   3  25   2      514.37      505.71     23.00 o 
  -2  26   2      591.36      591.95     16.30 o 
  -1  26   2        1.98        4.25      4.61 o 
   0  26   2      497.48      485.47     11.59 o 
   1  26   2       51.13       28.21      7.04 o 
   2  26   2      486.70      431.34     13.18 o 
  -9   0   3      441.61      488.36     19.36 o 
  -7   0   3       14.20       28.17      7.46 o 
  -5   0   3       16.11       17.85      4.29 o 
  -3   0   3      133.51       96.28      4.37 o 
  -1   0   3     3684.48     2972.64     33.08 o 
   1   0   3     1635.79     1395.13     10.25 o 
   3   0   3    10488.61    11099.11    103.16 o 
   5   0   3      195.68      141.15      5.60 o 
   7   0   3       40.40       23.54      7.00 o 
 -10   1   3      442.43      432.53     20.39 o 
  -9   1   3     1464.88     1478.90     22.72 o 
  -8   1   3      212.18      245.95     10.98 o 
  -7   1   3      851.81      838.37     17.92 o 
  -6   1   3        2.68       26.92      3.63 o 
  -5   1   3       15.22       24.50      2.87 o 
  -4   1   3       53.46       71.87      5.84 o 
  -3   1   3     4766.73     4979.40     42.39 o 
  -2   1   3     9944.65     9096.79     49.51 o 
  -1   1   3    15309.42    14742.14     93.04 o 
   0   1   3    18914.12    19318.92     80.61 o 
   1   1   3     8261.78     7933.17     33.25 o 
   2   1   3     2459.68     2469.62     10.16 o 
   3   1   3     6940.14     7196.38     46.69 o 
   4   1   3    23008.42    24875.18    253.85 o 
   5   1   3        1.21        3.40      1.24 o 
   6   1   3     2191.75     2160.71     19.92 o 
   7   1   3       33.88       26.26      5.38 o 
   8   1   3       14.45       20.32      5.99 o 
   9   1   3       22.33       18.57      6.90 o 
  10   1   3        7.47       22.81     10.73 o 
 -10   2   3      334.83      331.28     12.82 o 
  -9   2   3       98.73      109.19     12.83 o 
  -8   2   3      125.77       88.80      9.25 o 
  -7   2   3        0.91       10.51      5.38 o 
  -6   2   3       54.60       89.40      6.74 o 
  -5   2   3      156.78      138.90      4.60 o 
  -4   2   3      111.78       86.35      5.46 o 
  -3   2   3      754.58      732.95      9.70 o 
  -2   2   3       55.01       72.44      4.10 o 
  -1   2   3     1257.30     1052.71     14.07 o 
   0   2   3      914.83      876.84     11.72 o 
   1   2   3     1668.86     1487.12      8.66 o 
   2   2   3        4.06       36.39      3.43 o 
   3   2   3     1000.81      991.79     12.50 o 
   4   2   3     4768.91     4632.73     75.35 o 
   5   2   3     1406.37     1296.25     17.68 o 
   6   2   3     5109.24     4923.49     80.89 o 
   7   2   3      402.09      356.03      8.02 o 
   8   2   3     2015.63     2203.68     38.29 o 
   9   2   3        0.99        1.62      9.29 o 
  10   2   3       94.52       85.78     15.96 o 
 -10   3   3      146.13      125.02     13.21 o 
  -9   3   3       63.55       84.68      9.45 o 
  -8   3   3      876.69      905.77     15.45 o 
  -7   3   3     2320.38     2267.08     27.72 o 
  -6   3   3    15720.70    15411.26     55.25 o 
  -5   3   3     4718.28     4704.66     66.55 o 
  -4   3   3     3281.53     3353.57     27.34 o 
  -3   3   3     3755.95     3849.50     37.21 o 
  -2   3   3      702.52      494.25      5.76 o 
  -1   3   3      114.92      113.42      3.52 o 
   0   3   3      182.93      229.06      4.34 o 
   1   3   3       30.81       49.82      2.85 o 
   2   3   3      536.17      575.85      7.23 o 
   3   3   3      176.48      188.23      4.72 o 
   4   3   3      205.74      254.50     17.46 o 
   5   3   3     1083.64     1151.62     13.25 o 
   6   3   3      398.30      388.54     16.28 o 
   7   3   3      249.42      267.02      7.92 o 
   8   3   3      244.89      245.95      9.89 o 
   9   3   3       12.85       15.35     11.05 o 
  10   3   3        1.07        5.25     13.43 o 
 -10   4   3       66.42       64.04      8.44 o 
  -9   4   3       24.85       18.69      4.92 o 
  -8   4   3      181.09      156.13      7.49 o 
  -7   4   3       70.79       65.94      7.74 o 
  -6   4   3      114.12      159.77     11.51 o 
  -5   4   3       88.02      127.38      6.99 o 
  -4   4   3      305.32      242.59      9.23 o 
  -3   4   3       48.93       80.24      6.46 o 
  -2   4   3      523.66      561.70      6.55 o 
  -1   4   3      567.08      515.52      8.68 o 
   0   4   3    10937.84    10643.17     56.69 o 
   1   4   3       62.92       67.99      2.92 o 
   2   4   3       37.19       18.22      1.62 o 
   3   4   3     1137.31     1032.04     14.34 o 
   4   4   3      500.01      429.02      7.14 o 
   5   4   3     3048.90     3092.55     28.08 o 
   6   4   3     3429.82     3408.03     35.39 o 
   7   4   3     3763.26     3780.67     44.52 o 
   8   4   3     2484.24     2630.16     44.44 o 
   9   4   3      377.87      388.72     29.83 o 
  10   4   3      144.09      145.81     30.92 o 
 -10   5   3      822.03      835.14     24.16 o 
  -9   5   3     1461.37     1446.01     16.32 o 
  -8   5   3       67.32       67.91      9.02 o 
  -7   5   3     1041.73      954.24     12.07 o 
  -6   5   3     2677.61     2619.89     25.18 o 
  -5   5   3     9005.37     9233.19     52.94 o 
  -4   5   3       30.92        9.19      4.00 o 
  -3   5   3    15880.07    16969.63    119.13 o 
  -2   5   3     1994.83     1781.38      9.61 o 
  -1   5   3     6423.67     6277.00     33.00 o 
   0   5   3     6330.64     6686.78     72.86 o 
   1   5   3      675.41      738.36      7.69 o 
   2   5   3     3491.14     3550.94     29.24 o 
   3   5   3     2111.73     1885.12     24.34 o 
   4   5   3     1234.09     1131.60     42.46 o 
   5   5   3      261.12      259.07      8.09 o 
   6   5   3      805.34      860.76     12.82 o 
   7   5   3      503.82      575.74     19.68 o 
   8   5   3      126.63      136.25     12.21 o 
   9   5   3      223.58      253.05     19.91 o 
  10   5   3        5.91       -3.50      6.40 o 
 -10   6   3       34.21       41.27     11.24 o 
  -9   6   3       13.82       10.27      4.28 o 
  -8   6   3       37.42       30.04      7.55 o 
  -7   6   3       62.31       41.94      5.14 o 
  -6   6   3      319.44      321.37     10.77 o 
  -5   6   3      110.98      128.40      5.22 o 
  -4   6   3        9.66       14.70      3.63 o 
  -3   6   3      288.45      226.67      6.15 o 
  -2   6   3     1820.56     1718.37     15.35 o 
  -1   6   3     1945.02     1857.48     15.26 o 
   0   6   3    12311.11    11971.75     60.74 o 
   1   6   3       85.19       40.78      2.40 o 
   2   6   3     2336.93     2355.70     32.37 o 
   3   6   3     1888.23     1777.37     29.55 o 
   4   6   3        5.16        8.70      4.16 o 
   5   6   3      435.64      423.70     10.51 o 
   6   6   3     3739.78     3781.15     50.70 o 
   7   6   3     3101.07     3196.27     37.04 o 
   8   6   3        0.72        7.89      3.71 o 
   9   6   3      671.26      654.32     21.47 o 
 -10   7   3      190.47      147.36     14.40 o 
  -9   7   3       10.73       14.00      5.49 o 
  -8   7   3      417.74      463.86     14.34 o 
  -7   7   3       87.02      122.07      7.71 o 
  -6   7   3        1.97        2.07      2.00 o 
  -5   7   3     2272.01     2177.92     22.64 o 
  -4   7   3      716.95      789.05     12.61 o 
  -3   7   3      323.45      232.32      5.03 o 
  -2   7   3    25146.30    25816.64    282.17 o 
  -1   7   3    12192.18    12786.04     61.20 o 
   0   7   3    67365.45    69236.91    497.50 o 
   1   7   3      250.27      221.51      4.25 o 
   2   7   3     5416.98     5639.08     33.44 o 
   3   7   3      218.43      228.79      7.55 o 
   4   7   3        2.32       12.16      3.28 o 
   5   7   3      322.61      375.16     18.80 o 
   6   7   3       22.75       52.06      7.13 o 
   7   7   3      244.13      267.26     15.06 o 
   8   7   3      262.60      251.02      9.92 o 
   9   7   3      209.42      179.66     28.04 o 
 -10   8   3      515.54      516.54     26.25 o 
  -9   8   3        4.80        1.74      5.14 o 
  -8   8   3      349.11      332.70     14.14 o 
  -7   8   3       12.01       14.61      4.82 o 
  -6   8   3      140.03      153.09      9.60 o 
  -5   8   3       19.76       17.57      3.29 o 
  -4   8   3        2.88        1.38      2.16 o 
  -3   8   3     1690.18     1620.57     21.47 o 
  -2   8   3      750.61      711.57     10.82 o 
  -1   8   3      360.36      338.43     16.25 o 
   0   8   3    12503.06    13017.57     93.42 o 
   1   8   3       63.30       48.32      3.50 o 
   2   8   3     8916.84     8617.16     44.54 o 
   3   8   3      735.61      644.68     16.26 o 
   4   8   3      338.41      393.51      8.64 o 
   5   8   3      397.22      400.23     11.21 o 
   6   8   3     1222.49     1267.35     30.35 o 
   7   8   3       34.99       33.41      7.46 o 
   8   8   3       43.11       62.19      9.66 o 
   9   8   3      101.62       95.40     12.95 o 
 -10   9   3     2124.16     1977.65     82.20 o 
  -9   9   3        1.75       -5.41     11.49 o 
  -8   9   3      431.48      480.18      9.69 o 
  -7   9   3     5164.45     5535.82     54.85 o 
  -6   9   3     1704.27     1646.71     29.37 o 
  -5   9   3     2891.86     2833.86     49.02 o 
  -4   9   3     1190.53     1232.77     34.31 o 
  -3   9   3     2300.74     2342.71     26.32 o 
  -2   9   3     2084.09     1758.24     24.46 o 
  -1   9   3     2495.50     2614.79     23.29 o 
   0   9   3     7581.55     7226.89     66.97 o 
   1   9   3     4429.56     4761.28     27.94 o 
   2   9   3     2941.79     3140.86     21.58 o 
   3   9   3     1750.94     1674.63     32.26 o 
   4   9   3     4473.03     4637.50     28.83 o 
   5   9   3     1563.95     1719.05     21.73 o 
   6   9   3      237.00      257.20     11.55 o 
   7   9   3      505.00      492.15     11.13 o 
   8   9   3      108.07       93.14     11.26 o 
   9   9   3       21.63       14.16      7.75 o 
  -9  10   3     1005.70     1030.13     21.08 o 
  -8  10   3       39.34       33.31      6.95 o 
  -7  10   3       90.53      108.47     18.67 o 
  -6  10   3       62.20       64.57      7.85 o 
  -5  10   3      212.63      175.26     14.85 o 
  -4  10   3      110.76      100.67     10.12 o 
  -3  10   3      532.40      476.29     12.11 o 
  -2  10   3     2144.11     2255.60     46.07 o 
  -1  10   3        0.76        1.12      2.99 o 
   0  10   3     3102.40     3161.25     20.46 o 
   1  10   3     1622.35     1590.60     21.91 o 
   2  10   3      228.10      187.11      3.66 o 
   3  10   3      785.50      822.96     11.22 o 
   4  10   3       53.84       37.16      5.17 o 
   5  10   3     2819.49     2865.19     36.90 o 
   6  10   3     1479.85     1357.40     13.70 o 
   7  10   3      903.68      891.89     16.10 o 
   8  10   3        2.22        9.96      4.78 o 
   9  10   3      362.73      318.50     20.83 o 
  -9  11   3      997.39     1017.41     17.72 o 
  -8  11   3      637.88      666.31     10.50 o 
  -7  11   3     3979.25     4163.30     50.33 o 
  -6  11   3     1913.59     1838.72     20.33 o 
  -5  11   3     7637.00     7934.66    132.38 o 
  -4  11   3     1793.05     1916.35     18.31 o 
  -3  11   3     1518.30     1500.71     21.74 o 
  -2  11   3      264.85      212.10      6.81 o 
  -1  11   3      269.98      233.72      6.22 o 
   0  11   3     5728.36     6781.49     65.14 o 
   1  11   3      874.00      810.26     11.17 o 
   2  11   3       87.88       74.35      3.22 o 
   3  11   3     3796.38     3832.99     44.31 o 
   4  11   3      445.27      439.29     10.64 o 
   5  11   3     1892.96     1957.55     29.79 o 
   6  11   3      892.78      852.54     26.96 o 
   7  11   3     1094.95     1117.19     20.29 o 
   8  11   3      320.62      345.76     10.47 o 
   9  11   3       89.90       76.67     12.34 o 
  -9  12   3        2.51       12.05      6.79 o 
  -8  12   3      350.93      365.47     20.89 o 
  -7  12   3       11.59       18.12      5.45 o 
  -6  12   3        3.65        3.27      4.42 o 
  -5  12   3       72.13       61.78      6.11 o 
  -4  12   3      221.09      218.24      8.13 o 
  -3  12   3      134.72      143.12      6.39 o 
  -2  12   3      162.97      137.30      7.01 o 
  -1  12   3        0.90        3.49      1.81 o 
   0  12   3      647.84      684.53     16.05 o 
   1  12   3      413.31      345.03      6.63 o 
   2  12   3     1514.76     1352.62     14.14 o 
   3  12   3      762.70      714.74     10.69 o 
   4  12   3     1529.72     1707.22     33.93 o 
   5  12   3     1684.78     1767.53     28.08 o 
   6  12   3     4051.72     3961.87     61.77 o 
   7  12   3     1421.05     1414.43     67.88 o 
   8  12   3      360.98      376.78     18.36 o 
   9  12   3        4.41       15.92      5.79 o 
  -9  13   3       23.36       17.37      4.40 o 
  -8  13   3      606.99      670.28     15.98 o 
  -7  13   3      339.73      338.32     11.51 o 
  -6  13   3     1742.92     1640.52     18.13 o 
  -5  13   3     1604.17     1651.29     21.16 o 
  -4  13   3     4056.44     4468.55     30.65 o 
  -3  13   3      234.85      204.43     12.32 o 
  -2  13   3     2779.24     2780.94     18.79 o 
  -1  13   3       67.81       40.94      4.87 o 
   0  13   3     2758.96     2767.01     21.16 o 
   1  13   3     2055.12     2082.93     22.60 o 
   2  13   3     1064.55     1181.85     18.70 o 
   3  13   3      308.94      295.59      5.07 o 
   4  13   3     1100.92     1093.31     14.43 o 
   5  13   3       75.28       80.75      9.75 o 
   6  13   3     1349.50     1317.08     15.39 o 
   7  13   3      107.29       60.92     36.66 o 
   8  13   3      930.86      951.35     16.49 o 
  -9  14   3       28.10       22.51      9.13 o 
  -8  14   3      505.80      509.35     24.78 o 
  -7  14   3       80.78       61.50      9.05 o 
  -6  14   3        5.65        4.84      3.35 o 
  -5  14   3       12.56       16.13      3.04 o 
  -4  14   3      375.86      343.98      9.59 o 
  -3  14   3      963.16      955.00     17.62 o 
  -2  14   3      448.74      473.26      9.44 o 
  -1  14   3       22.60       42.61      4.13 o 
   0  14   3       23.38       18.24      4.67 o 
   1  14   3      992.56      863.84     14.80 o 
   2  14   3      414.29      383.10      8.83 o 
   3  14   3      268.09      258.62     12.61 o 
   4  14   3     1577.33     1611.71     29.53 o 
   5  14   3       64.78       35.29      8.10 o 
   6  14   3      494.51      457.02     10.15 o 
   7  14   3      225.02      218.70     16.97 o 
   8  14   3      244.40      263.09     12.79 o 
  -8  15   3      125.22      138.27     18.42 o 
  -7  15   3        2.61        6.99      4.88 o 
  -6  15   3      381.43      361.45     10.10 o 
  -5  15   3      352.69      292.89     10.51 o 
  -4  15   3      912.66      863.32     12.60 o 
  -3  15   3     1497.19     1559.01     22.86 o 
  -2  15   3     1597.17     1555.48     22.28 o 
  -1  15   3     1142.03     1047.20     13.35 o 
   0  15   3      292.89      287.85     11.08 o 
   1  15   3     4065.69     4225.17     37.43 o 
   2  15   3      349.97      387.32      8.88 o 
   3  15   3     6559.66     6854.35     53.08 o 
   4  15   3      812.07      813.02     23.51 o 
   5  15   3     1428.86     1457.69     26.03 o 
   6  15   3        1.05       -5.09      5.09 o 
   7  15   3        1.98        2.64      4.98 o 
   8  15   3      397.17      427.42     13.67 o 
  -8  16   3      431.41      411.88     16.79 o 
  -7  16   3       41.82       38.95      8.94 o 
  -6  16   3        2.84        5.48      5.91 o 
  -5  16   3        0.02        6.97      2.49 o 
  -4  16   3      345.60      296.83      9.09 o 
  -3  16   3      409.40      450.42      9.09 o 
  -2  16   3     1426.44     1441.99     24.97 o 
  -1  16   3     1419.98     1308.13     23.55 o 
   0  16   3      436.38      412.39     13.33 o 
   1  16   3      272.68      256.42      9.29 o 
   2  16   3       10.61        9.58      2.84 o 
   3  16   3     1593.70     1574.27     17.06 o 
   4  16   3      218.50      194.31     10.62 o 
   5  16   3      233.78      230.35     20.33 o 
   6  16   3      968.67     1012.39     16.02 o 
   7  16   3      297.74      266.02     19.98 o 
   8  16   3      185.05      165.49     22.15 o 
  -8  17   3      723.25      706.71     20.68 o 
  -7  17   3       80.25       59.55      9.26 o 
  -6  17   3     2039.74     2069.12     26.75 o 
  -5  17   3      242.85      199.53      8.52 o 
  -4  17   3      265.00      262.87     10.59 o 
  -3  17   3       13.71       15.91      3.75 o 
  -2  17   3      358.27      329.98      7.98 o 
  -1  17   3      762.52      788.72     18.22 o 
   0  17   3      368.02      375.06     17.72 o 
   1  17   3     2672.13     2752.38     26.98 o 
   2  17   3      696.39      777.59     16.05 o 
   3  17   3      458.25      463.44     14.94 o 
   4  17   3       77.80       56.75      6.22 o 
   5  17   3        5.82       13.00      5.12 o 
   6  17   3       35.78       42.17      8.18 o 
   7  17   3        1.47        5.82      4.67 o 
  -7  18   3      232.29      169.75     15.09 o 
  -6  18   3       56.49       53.66      8.43 o 
  -5  18   3      362.49      350.11     14.07 o 
  -4  18   3      277.80      250.56      8.56 o 
  -3  18   3     2037.14     1956.59     23.20 o 
  -2  18   3      398.30      393.40      7.76 o 
  -1  18   3       40.19       35.28      5.63 o 
   0  18   3       52.89       35.42      5.85 o 
   1  18   3        8.09       23.81      4.44 o 
   2  18   3      275.09      219.61      5.82 o 
   3  18   3        1.11        3.05      2.13 o 
   4  18   3       75.26      101.01     12.41 o 
   5  18   3      699.27      664.52     18.97 o 
   6  18   3     1457.20     1374.95     20.52 o 
   7  18   3      627.34      600.20     18.41 o 
  -7  19   3      752.86      714.45     32.74 o 
  -6  19   3      760.54      794.73     15.78 o 
  -5  19   3      856.22      790.40     11.92 o 
  -4  19   3       63.03       50.00      6.25 o 
  -3  19   3     3107.37     3264.24     44.65 o 
  -2  19   3      581.16      621.40     10.89 o 
  -1  19   3      892.85      892.28     14.39 o 
   0  19   3      178.22      165.33      9.30 o 
   1  19   3       19.17       27.99      5.08 o 
   2  19   3     1938.80     1965.74     19.65 o 
   3  19   3     2512.24     2472.67     49.20 o 
   4  19   3      697.22      717.61     15.32 o 
   5  19   3      467.39      441.57     31.95 o 
   6  19   3      916.85      903.72     27.09 o 
   7  19   3        1.45       -7.75      7.75 o 
  -7  20   3       30.88       17.44      7.55 o 
  -6  20   3        0.03       -1.33      6.81 o 
  -5  20   3       58.49       52.98      7.32 o 
  -4  20   3      303.90      317.78      8.11 o 
  -3  20   3      637.22      680.77     23.88 o 
  -2  20   3       59.69       57.85      6.30 o 
  -1  20   3       59.16       54.11      5.48 o 
   0  20   3      145.90      146.41      5.82 o 
   1  20   3     1628.68     1685.15     22.62 o 
   2  20   3       61.45       61.09      6.68 o 
   3  20   3     3802.26     3920.16     69.64 o 
   4  20   3       20.95       26.54      7.05 o 
   5  20   3      365.12      362.19     27.56 o 
   6  20   3      387.54      303.01     31.22 o 
  -6  21   3       71.96       46.19     10.59 o 
  -5  21   3       84.03      119.84     16.20 o 
  -4  21   3      392.78      399.04     11.33 o 
  -3  21   3     2094.04     2235.20     37.85 o 
  -2  21   3      231.71      214.94      8.91 o 
  -1  21   3      853.65      902.25     20.88 o 
   0  21   3      556.89      555.08     14.18 o 
   1  21   3     1212.85     1273.82     20.35 o 
   2  21   3       29.66       40.76      6.84 o 
   3  21   3      543.25      561.26     11.65 o 
   4  21   3      424.01      395.52     16.40 o 
   5  21   3      196.81      139.51     25.55 o 
   6  21   3        1.39        4.79      6.79 o 
  -6  22   3       47.03       39.70      9.88 o 
  -5  22   3      105.52       84.50      8.58 o 
  -4  22   3        3.56        5.27      3.87 o 
  -3  22   3     2072.84     2208.42     24.73 o 
  -2  22   3      311.86      341.79      9.49 o 
  -1  22   3        4.46        7.63      4.53 o 
   0  22   3      460.02      449.01     12.13 o 
   1  22   3      602.61      606.97     12.79 o 
   2  22   3      481.38      471.10      9.19 o 
   3  22   3      535.54      574.87     19.15 o 
   4  22   3       59.42       49.44     10.69 o 
   5  22   3      735.63      748.68     17.34 o 
  -5  23   3      110.04       74.36     12.57 o 
  -4  23   3      564.17      595.53     17.44 o 
  -3  23   3      247.61      216.80     11.16 o 
  -2  23   3      590.48      602.01     18.26 o 
  -1  23   3        0.51        4.60      4.34 o 
   0  23   3      720.31      683.54     12.44 o 
   1  23   3       19.38       29.11      5.17 o 
   2  23   3      907.74      970.77     22.98 o 
   3  23   3      880.01      917.83     18.13 o 
   4  23   3      511.49      523.35     23.65 o 
   5  23   3      344.55      342.77     15.16 o 
  -4  24   3      117.54      107.19     13.58 o 
  -3  24   3      256.65      255.37     11.84 o 
  -2  24   3      306.69      316.17     11.67 o 
  -1  24   3       60.12       49.37     10.28 o 
   0  24   3      577.54      546.20     13.89 o 
   1  24   3       83.21       83.17      8.98 o 
   2  24   3       70.65       51.74      7.66 o 
   3  24   3       38.84       34.61      8.17 o 
   4  24   3       93.18       72.87     16.77 o 
  -3  25   3      265.68      245.99      9.45 o 
  -2  25   3       41.71       38.06      7.12 o 
  -1  25   3        3.49        8.95      3.16 o 
   0  25   3        6.44        4.50      3.65 o 
   1  25   3      415.34      413.79     14.21 o 
   2  25   3      241.85      222.65     11.60 o 
   3  25   3     1178.74     1217.49     54.41 o 
  -2  26   3      267.53      277.33     15.74 o 
  -1  26   3      107.64      101.00     11.42 o 
   0  26   3      124.67       90.94     10.62 o 
   1  26   3        0.63        0.73      5.05 o 
 -10   0   4     5972.37     6942.40     60.87 o 
  -8   0   4     7441.39     7704.93    130.84 o 
  -6   0   4     5624.19     5519.35     86.91 o 
  -4   0   4     5480.35     6827.77    144.18 o 
  -2   0   4     7039.51     6338.58     47.62 o 
   0   0   4     1949.16     1766.83     17.74 o 
   2   0   4      538.17      429.17      8.65 o 
   4   0   4     4344.41     4499.86     49.36 o 
   6   0   4     8787.20     9596.44    437.08 o 
   8   0   4      453.64      456.47     53.14 o 
  10   0   4        1.16       22.56     14.45 o 
 -10   1   4      331.38      421.28     13.46 o 
  -9   1   4       64.38       58.94      6.51 o 
  -8   1   4       31.16       63.24      7.37 o 
  -7   1   4       42.85       35.12      7.74 o 
  -6   1   4       87.04      106.87      7.94 o 
  -5   1   4      237.61      236.80     11.37 o 
  -4   1   4      651.00      640.46     12.67 o 
  -3   1   4       11.38       14.44      2.74 o 
  -2   1   4     1361.30     1303.35     13.49 o 
  -1   1   4      730.98      771.83      8.55 o 
   0   1   4      949.91      807.73      9.22 o 
   1   1   4     1267.52     1151.39      8.84 o 
   2   1   4     2798.36     2617.23     16.93 o 
   3   1   4      150.24      133.25      4.06 o 
   4   1   4     3271.73     2826.00     25.07 o 
   5   1   4      106.86       97.61      3.39 o 
   6   1   4     3496.62     3654.52     35.91 o 
   7   1   4      560.53      547.34     12.21 o 
   8   1   4       17.35        0.80      6.75 o 
   9   1   4      179.85      170.03     30.94 o 
 -10   2   4     2361.58     2558.83     32.81 o 
  -9   2   4      689.39      675.48     29.11 o 
  -8   2   4     2059.58     2039.95     37.57 o 
  -7   2   4      115.56      100.38     10.36 o 
  -6   2   4     2515.37     2545.18     46.41 o 
  -5   2   4     2693.03     2556.14     18.69 o 
  -4   2   4        3.12        3.53      3.42 o 
  -3   2   4     4891.98     4803.39     48.30 o 
  -2   2   4        3.36        3.77      2.42 o 
  -1   2   4     9006.10     9081.90     35.32 o 
   0   2   4     8911.10     8665.87     51.48 o 
   1   2   4       53.50       95.37      2.86 o 
   2   2   4     5248.75     5077.31     26.28 o 
   3   2   4     2361.64     2502.34     17.63 o 
   4   2   4        2.18       11.83      1.64 o 
   5   2   4      577.07      513.19      9.11 o 
   6   2   4     2004.62     1995.29     24.65 o 
   7   2   4      275.04      284.00      8.99 o 
   8   2   4       40.00       35.64      9.00 o 
   9   2   4       13.08       16.31      8.28 o 
 -10   3   4        3.68        9.14      4.96 o 
  -9   3   4        7.79       11.40      5.61 o 
  -8   3   4       13.70       17.15      3.73 o 
  -7   3   4      133.84      126.58      7.91 o 
  -6   3   4        1.18        9.13      2.86 o 
  -5   3   4       68.71       85.69      8.00 o 
  -4   3   4      802.10      727.00     20.04 o 
  -3   3   4       12.05        7.68      2.55 o 
  -2   3   4     2124.54     2122.77     19.76 o 
  -1   3   4     2987.50     2964.64     18.69 o 
   0   3   4      432.44      406.78      6.87 o 
   1   3   4      106.59       59.30      3.00 o 
   2   3   4       53.51       77.43      3.48 o 
   3   3   4      716.94      679.71      9.51 o 
   4   3   4        0.08        0.10      1.30 o 
   5   3   4      171.61      153.70      4.45 o 
   6   3   4      365.89      349.17     13.07 o 
   7   3   4      632.31      642.25     11.76 o 
   8   3   4      765.13      722.47     17.09 o 
   9   3   4     1223.26     1244.20     36.18 o 
 -10   4   4        6.49        9.55      5.61 o 
  -9   4   4        4.54        9.61      4.72 o 
  -8   4   4       62.71       55.08      8.51 o 
  -7   4   4       11.82        8.09      2.55 o 
  -6   4   4       74.82      108.43      9.59 o 
  -5   4   4     3869.20     3975.46     36.13 o 
  -4   4   4    15076.08    16311.18    272.62 o 
  -3   4   4      744.30      647.03      9.49 o 
  -2   4   4    10090.02    10645.18     57.33 o 
  -1   4   4     8929.89     8952.76     71.48 o 
   0   4   4     4425.84     4208.23     28.68 o 
   1   4   4      439.18      357.62      5.36 o 
   2   4   4     2342.65     2242.54     14.92 o 
   3   4   4      539.59      523.50      8.27 o 
   4   4   4      318.62      290.19      4.94 o 
   5   4   4      305.86      329.73      5.56 o 
   6   4   4      657.58      639.83     12.64 o 
   7   4   4      285.38      262.28     10.08 o 
   8   4   4       77.66       72.93      7.71 o 
   9   4   4       27.70       36.89     10.78 o 
 -10   5   4      267.18      252.28     17.16 o 
  -9   5   4       73.45       74.20      9.32 o 
  -8   5   4       96.39      132.73     10.93 o 
  -7   5   4        1.55        4.71      3.31 o 
  -6   5   4      194.01      241.40     11.22 o 
  -5   5   4      112.22       94.14      6.38 o 
  -4   5   4      817.29      784.60     13.73 o 
  -3   5   4        7.39        4.17      2.52 o 
  -2   5   4      896.35      817.46     17.71 o 
  -1   5   4      744.68      694.06      9.81 o 
   0   5   4     6196.72     6193.29     44.40 o 
   1   5   4      451.59      455.16      6.92 o 
   2   5   4      462.37      459.33      6.69 o 
   3   5   4      931.50      809.17     13.96 o 
   4   5   4      522.36      504.14      7.56 o 
   5   5   4     4213.91     4499.74     51.94 o 
   6   5   4      442.68      567.30     11.73 o 
   7   5   4      329.69      284.24     11.56 o 
   8   5   4     1161.14     1077.08     21.96 o 
   9   5   4      343.47      329.54     19.43 o 
 -10   6   4       33.83       15.32      9.70 o 
  -9   6   4     1652.42     1698.90     28.00 o 
  -8   6   4       57.09       87.00      7.37 o 
  -7   6   4     3000.39     3171.21     33.33 o 
  -6   6   4     2125.68     2311.13     20.24 o 
  -5   6   4     1236.52     1134.25     20.16 o 
  -4   6   4     2896.67     2616.94     42.39 o 
  -3   6   4        2.31        6.66      2.13 o 
  -2   6   4     7160.71     7412.02     61.61 o 
  -1   6   4      668.56      767.59     10.95 o 
   0   6   4     9346.26    10183.76     80.12 o 
   1   6   4     2918.54     2842.25     31.95 o 
   2   6   4     8463.94     8341.93     56.81 o 
   3   6   4     1105.44     1171.39     16.32 o 
   4   6   4      139.22      169.50      5.92 o 
   5   6   4      551.00      585.65     20.58 o 
   6   6   4       19.52       19.33      5.29 o 
   7   6   4      165.02      173.69     16.99 o 
   8   6   4        4.97       17.95      5.23 o 
   9   6   4        2.91        0.45      7.66 o 
 -10   7   4      211.87      185.93     16.19 o 
  -9   7   4        2.98       11.89      3.84 o 
  -8   7   4      119.20      112.21     12.00 o 
  -7   7   4        2.07       12.07      5.21 o 
  -6   7   4       41.50       43.47      6.44 o 
  -5   7   4       10.82       17.68      4.33 o 
  -4   7   4      808.18      773.89     25.81 o 
  -3   7   4        1.71        2.10      2.63 o 
  -2   7   4       65.26      109.35      5.17 o 
  -1   7   4     1450.63     1624.52     15.72 o 
   0   7   4     1096.22     1217.70     22.03 o 
   1   7   4      873.56      863.25     12.89 o 
   2   7   4       61.95       41.90      2.75 o 
   3   7   4     8415.41     8128.88     62.74 o 
   4   7   4     1585.81     1563.78     20.04 o 
   5   7   4     5114.19     5316.25     53.11 o 
   6   7   4      501.87      553.69     24.34 o 
   7   7   4     2907.46     2890.71     45.41 o 
   8   7   4      150.94      115.65     12.92 o 
   9   7   4       58.40       44.45      8.46 o 
 -10   8   4      721.70      723.18     22.18 o 
  -9   8   4     1182.74     1205.38     20.50 o 
  -8   8   4      111.31       99.75      9.36 o 
  -7   8   4     1447.29     1655.70     20.11 o 
  -6   8   4      396.07      423.30     10.45 o 
  -5   8   4     4410.61     4591.70     57.34 o 
  -4   8   4     3311.12     3348.88     28.39 o 
  -3   8   4     1021.13      898.32     14.10 o 
  -2   8   4     1388.16     1546.84     23.96 o 
  -1   8   4     4611.66     5256.60     48.31 o 
   0   8   4     1470.55     1611.07     24.50 o 
   1   8   4     3148.19     3254.26     20.84 o 
   2   8   4       69.67      120.13      5.25 o 
   3   8   4     5818.23     6131.95     73.74 o 
   4   8   4       33.12       34.01      4.88 o 
   5   8   4      881.97      935.10     24.83 o 
   6   8   4      155.97      131.97     14.98 o 
   7   8   4      166.68      201.81     14.32 o 
   8   8   4      280.83      293.98     14.73 o 
   9   8   4       96.47       66.83     12.83 o 
 -10   9   4      582.57      592.94     20.91 o 
  -9   9   4      338.40      304.36     18.78 o 
  -8   9   4        0.90        3.35      5.72 o 
  -7   9   4      680.29      710.60     11.69 o 
  -6   9   4     1145.62     1018.94     15.04 o 
  -5   9   4        0.79        7.41      4.63 o 
  -4   9   4       79.21       78.61      8.15 o 
  -3   9   4      290.64      317.45      8.87 o 
  -2   9   4      284.10      208.35      9.20 o 
  -1   9   4      673.32      717.80     12.99 o 
   0   9   4     8401.93     8726.43     59.24 o 
   1   9   4      383.75      339.18      3.64 o 
   2   9   4     1857.46     1924.72     28.14 o 
   3   9   4     9097.09     9208.62     79.78 o 
   4   9   4      612.31      568.37     15.42 o 
   5   9   4     1707.82     1764.07     24.17 o 
   6   9   4       11.62       20.90      4.95 o 
   7   9   4     3749.17     3793.22     52.84 o 
   8   9   4      686.83      657.34     16.16 o 
   9   9   4      116.32       90.21     14.80 o 
  -9  10   4     1768.87     1734.77     38.13 o 
  -8  10   4      360.08      332.76     18.52 o 
  -7  10   4       59.82       70.34      6.75 o 
  -6  10   4      845.85      870.61     11.65 o 
  -5  10   4      710.84      666.17     15.45 o 
  -4  10   4     5858.15     5980.96     49.96 o 
  -3  10   4       83.53       73.58      6.74 o 
  -2  10   4     5258.63     5603.68     72.49 o 
  -1  10   4      428.54      439.65      8.74 o 
   0  10   4     1465.83     1364.31     20.43 o 
   1  10   4     3748.48     3947.07     27.01 o 
   2  10   4      152.89      101.68      3.98 o 
   3  10   4      388.87      396.20      6.49 o 
   4  10   4       14.14       23.95      5.31 o 
   5  10   4      313.81      353.22     12.71 o 
   6  10   4     3538.01     3651.64     48.52 o 
   7  10   4      253.54      215.04     22.01 o 
   8  10   4      486.44      511.62     15.01 o 
   9  10   4        0.28        4.92      5.29 o 
  -9  11   4      197.55      165.50     15.68 o 
  -8  11   4       42.80       21.00      3.59 o 
  -7  11   4        7.80        6.16      2.57 o 
  -6  11   4      500.54      433.79      7.69 o 
  -5  11   4     1267.71     1291.88     14.93 o 
  -4  11   4       48.86       51.32      5.31 o 
  -3  11   4      743.42      712.87     12.85 o 
  -2  11   4     1351.20     1406.25     39.73 o 
  -1  11   4      521.11      641.31     12.11 o 
   0  11   4    12668.46    13210.78    109.86 o 
   1  11   4     2330.06     2545.18     26.62 o 
   2  11   4      104.24      130.02      4.66 o 
   3  11   4      210.28      215.35      5.25 o 
   4  11   4      824.62      736.24     13.02 o 
   5  11   4      122.48      143.75     10.43 o 
   6  11   4       70.96       78.88     11.81 o 
   7  11   4      397.36      378.33     13.06 o 
   8  11   4     2098.63     2170.01     30.51 o 
   9  11   4      288.41      263.61     13.84 o 
  -9  12   4      826.48      828.80     31.99 o 
  -8  12   4      593.07      613.14     12.44 o 
  -7  12   4     1590.78     1636.80     23.45 o 
  -6  12   4      123.23      126.79      9.29 o 
  -5  12   4       10.40       14.00      3.45 o 
  -4  12   4     2257.18     2276.03     23.19 o 
  -3  12   4     2909.43     2880.28     39.93 o 
  -2  12   4     6827.68     6972.08     69.13 o 
  -1  12   4      138.94      128.53      6.72 o 
   0  12   4     1039.92     1095.16     17.54 o 
   1  12   4     3586.44     3403.24     40.83 o 
   2  12   4      518.85      557.04      7.48 o 
   3  12   4     1760.85     1762.51     16.91 o 
   4  12   4      411.07      419.11      9.43 o 
   5  12   4      280.19      267.16     29.68 o 
   6  12   4      601.80      564.15     15.74 o 
   7  12   4       48.69       35.62      5.49 o 
   8  12   4       72.21       66.50     10.20 o 
  -9  13   4       93.06       77.67     11.94 o 
  -8  13   4       61.44       67.49      8.69 o 
  -7  13   4      741.83      730.78     13.21 o 
  -6  13   4      273.81      251.80     10.24 o 
  -5  13   4      773.78      770.89     13.89 o 
  -4  13   4       45.41       59.49      7.57 o 
  -3  13   4     1629.19     1492.99     34.73 o 
  -2  13   4      407.50      400.62     12.41 o 
  -1  13   4      116.64      100.02     11.38 o 
   0  13   4     2129.56     2088.18     20.11 o 
   1  13   4       62.57       68.12      4.23 o 
   2  13   4        0.46        5.01      1.34 o 
   3  13   4     1182.34     1084.46     15.26 o 
   4  13   4     1267.19     1156.41     21.58 o 
   5  13   4     2647.31     2824.19     36.13 o 
   6  13   4      632.43      629.48     13.68 o 
   7  13   4      247.04      283.37     20.89 o 
   8  13   4      181.29      141.77     20.64 o 
  -9  14   4      344.82      261.59     22.13 o 
  -8  14   4     1928.25     1961.32     30.08 o 
  -7  14   4     1109.98     1182.91     19.90 o 
  -6  14   4      813.93      871.99     34.45 o 
  -5  14   4      348.55      344.13      8.57 o 
  -4  14   4      213.60      222.78      8.41 o 
  -3  14   4      445.93      387.11     10.70 o 
  -2  14   4       85.39       64.17      5.25 o 
  -1  14   4     1639.34     1613.24     21.59 o 
   0  14   4       67.62       56.77      3.73 o 
   1  14   4     4207.41     4508.00     45.10 o 
   2  14   4     2629.83     2560.62     21.17 o 
   3  14   4     3027.44     3135.42     29.87 o 
   4  14   4      819.68      835.14     22.98 o 
   5  14   4      604.77      636.45     16.79 o 
   6  14   4      447.89      451.77     13.25 o 
   7  14   4        0.03       14.93      5.88 o 
   8  14   4       54.28       35.90      9.22 o 
  -8  15   4        0.18       11.47      7.79 o 
  -7  15   4      471.61      468.72     13.52 o 
  -6  15   4       50.72       42.75      6.98 o 
  -5  15   4     1122.29     1076.33     12.47 o 
  -4  15   4      247.33      256.79      9.46 o 
  -3  15   4      173.36      180.72      9.92 o 
  -2  15   4      353.17      345.82     11.55 o 
  -1  15   4      207.81      165.54      7.86 o 
   0  15   4      295.66      245.43      6.82 o 
   1  15   4        1.62        6.43      2.10 o 
   2  15   4      230.90      246.88      7.09 o 
   3  15   4      483.80      479.42     12.08 o 
   4  15   4     1734.05     1697.95     26.00 o 
   5  15   4       22.36       13.32      5.96 o 
   6  15   4     1468.62     1621.97     28.56 o 
   7  15   4       79.98       66.97     11.03 o 
   8  15   4      170.59      119.93     22.00 o 
  -8  16   4     1754.11     1746.08     37.16 o 
  -7  16   4       16.44       11.06      5.73 o 
  -6  16   4     2142.04     2285.03     28.70 o 
  -5  16   4        1.05        6.62      2.45 o 
  -4  16   4      688.14      668.35     11.07 o 
  -3  16   4     2397.72     2494.04     28.89 o 
  -2  16   4      454.91      458.14      7.86 o 
  -1  16   4       12.24       17.49      3.47 o 
   0  16   4       99.10       97.14      6.48 o 
   1  16   4       20.56       17.16      3.76 o 
   2  16   4      964.13      957.63     11.56 o 
   3  16   4     1549.39     1571.70     16.60 o 
   4  16   4        2.18        7.51      3.42 o 
   5  16   4     1222.66     1208.41     19.85 o 
   6  16   4      103.10       80.38      9.77 o 
   7  16   4      746.27      796.42     34.13 o 
  -8  17   4        0.22        6.76      5.87 o 
  -7  17   4       42.75       34.54      7.94 o 
  -6  17   4      147.24      127.96     10.97 o 
  -5  17   4      268.70      278.67      9.69 o 
  -4  17   4       11.73        9.70      3.47 o 
  -3  17   4       19.41        8.36      4.77 o 
  -2  17   4       51.03       51.15      7.32 o 
  -1  17   4      381.47      413.01      8.37 o 
   0  17   4      115.91       95.54      5.33 o 
   1  17   4     1768.98     1812.62     20.30 o 
   2  17   4      960.69      964.21     13.26 o 
   3  17   4     1102.62     1107.28     14.88 o 
   4  17   4     1056.06      990.94     15.47 o 
   5  17   4       12.78        3.75      7.89 o 
   6  17   4      234.65      258.10     16.51 o 
   7  17   4      450.80      414.86     23.93 o 
  -7  18   4      240.72      254.09     16.46 o 
  -6  18   4       17.92       13.53      4.33 o 
  -5  18   4      857.74      781.37     12.17 o 
  -4  18   4      405.84      348.95      9.39 o 
  -3  18   4     8558.31     9064.43     93.51 o 
  -2  18   4      581.13      566.54      8.94 o 
  -1  18   4     1723.98     1796.38     17.60 o 
   0  18   4      413.07      400.84      7.69 o 
   1  18   4      780.37      771.13     15.45 o 
   2  18   4       32.88       21.84      3.71 o 
   3  18   4      565.90      557.42     14.57 o 
   4  18   4       31.56       45.06      8.02 o 
   5  18   4       12.60       11.20      8.03 o 
   6  18   4      990.23     1014.52     22.21 o 
   7  18   4        0.93       13.12      8.89 o 
  -7  19   4      197.40      173.05     17.91 o 
  -6  19   4       33.91       13.57      6.79 o 
  -5  19   4      186.93      184.78      9.47 o 
  -4  19   4       42.47       43.59      6.04 o 
  -3  19   4      551.60      490.21     16.82 o 
  -2  19   4       51.91       43.09      5.07 o 
  -1  19   4      353.04      320.40     10.06 o 
   0  19   4       14.62        6.81      4.40 o 
   1  19   4      475.19      448.91     12.06 o 
   2  19   4       76.65       74.48      7.08 o 
   3  19   4       36.52       29.39      4.50 o 
   4  19   4       63.41       47.09      9.02 o 
   5  19   4      340.68      330.12     38.74 o 
   6  19   4      232.75      207.22     24.61 o 
  -7  20   4       74.59       43.62     10.28 o 
  -6  20   4      322.25      330.96     20.82 o 
  -5  20   4       54.18       68.98     12.71 o 
  -4  20   4      907.86      920.21     18.43 o 
  -3  20   4      548.96      625.16     16.97 o 
  -2  20   4      345.17      347.32     11.67 o 
  -1  20   4      209.62      217.21      9.31 o 
   0  20   4     2656.34     2902.26     40.58 o 
   1  20   4       22.79       19.65      5.10 o 
   2  20   4     1018.85     1050.83     15.83 o 
   3  20   4      100.62       65.81     13.73 o 
   4  20   4      646.99      716.11     17.89 o 
   5  20   4       84.13       90.41     20.42 o 
   6  20   4        0.27        5.43      5.98 o 
  -6  21   4      161.61      170.15     15.84 o 
  -5  21   4       87.24       60.95      9.53 o 
  -4  21   4      112.67       89.42      8.26 o 
  -3  21   4        9.66        3.53      4.32 o 
  -2  21   4      166.53      163.73     11.41 o 
  -1  21   4      141.77      141.71     12.76 o 
   0  21   4       83.98       65.92      7.59 o 
   1  21   4      105.18      108.93      7.91 o 
   2  21   4       67.22       66.94      6.74 o 
   3  21   4     1019.85     1032.64     24.43 o 
   4  21   4      387.10      349.61     14.37 o 
   5  21   4      434.77      407.31     17.35 o 
  -5  22   4      318.75      360.65     22.97 o 
  -4  22   4      155.71      166.20     15.76 o 
  -3  22   4      322.89      316.08      8.80 o 
  -2  22   4       55.10       41.06      6.75 o 
  -1  22   4       20.65       28.10      6.36 o 
   0  22   4      423.06      423.95     15.56 o 
   1  22   4      469.44      462.19     11.72 o 
   2  22   4      632.96      672.19     13.46 o 
   3  22   4      506.40      536.65     15.49 o 
   4  22   4      356.95      375.45     28.65 o 
   5  22   4      596.05      589.99     19.63 o 
  -5  23   4      174.30      177.37     14.35 o 
  -4  23   4      107.81       91.14     12.95 o 
  -3  23   4       60.34       55.01      8.40 o 
  -2  23   4       27.05       14.12      4.19 o 
  -1  23   4        9.29       16.63      7.11 o 
   0  23   4      214.30      215.26     11.29 o 
   1  23   4      855.86      839.01     14.54 o 
   2  23   4       41.15       45.28      9.90 o 
   3  23   4     1161.28     1172.08     19.84 o 
   4  23   4       10.83       19.75      6.68 o 
  -4  24   4      483.38      501.71     16.25 o 
  -3  24   4      357.97      346.68     13.08 o 
  -2  24   4      203.89      216.36     10.53 o 
  -1  24   4        1.96       -1.29      4.90 o 
   0  24   4      270.73      212.06      9.88 o 
   1  24   4       68.62       40.59      8.26 o 
   2  24   4       16.62        9.14      7.59 o 
   3  24   4       21.27       26.69      7.69 o 
  -3  25   4       45.38       27.54      4.99 o 
  -2  25   4      128.70      121.06     10.90 o 
  -1  25   4      507.55      532.57     11.04 o 
   0  25   4      302.04      262.02     23.48 o 
   1  25   4      158.28      140.08     11.45 o 
   2  25   4      536.65      560.96     21.65 o 
  -1  26   4       88.72       68.47      6.82 o 
   0  26   4      952.70      973.96     19.80 o 
   1  26   4       96.47       77.99     12.35 o 
  -9   0   5      111.27       92.11     18.52 o 
  -7   0   5        0.01       19.01     11.80 o 
  -5   0   5     1217.90     1291.50     42.83 o 
  -3   0   5    10892.45    11904.50    190.52 o 
  -1   0   5     4257.64     3739.73     57.01 o 
   1   0   5     4166.91     4318.27     50.77 o 
   3   0   5      276.45      273.50      6.63 o 
   5   0   5      108.15       88.85      6.69 o 
   7   0   5     4140.23     4218.16     73.04 o 
   9   0   5     2148.71     2334.03     50.01 o 
 -10   1   5     1394.32     1425.40     28.58 o 
  -9   1   5       59.34       59.16      6.94 o 
  -8   1   5     1208.14     1261.87     19.36 o 
  -7   1   5     2176.53     1911.93     26.64 o 
  -6   1   5     1143.66     1195.90     20.11 o 
  -5   1   5     9884.99    10128.68    106.13 o 
  -4   1   5     1063.00     1229.95     22.79 o 
  -3   1   5    10211.60    10770.11     66.42 o 
  -2   1   5       72.76       28.80      2.98 o 
  -1   1   5     2614.51     2505.17     17.97 o 
   0   1   5       15.36       17.06      1.91 o 
   1   1   5       43.95       48.88      3.65 o 
   2   1   5      509.11      505.47      6.93 o 
   3   1   5        6.28       21.85      3.00 o 
   4   1   5       36.52       36.63      3.10 o 
   5   1   5      195.05      179.20      6.72 o 
   6   1   5     1531.73     1581.08     20.60 o 
   7   1   5      123.12      176.62     15.15 o 
   8   1   5     1366.79     1167.42     25.33 o 
   9   1   5       38.03       83.55     17.57 o 
 -10   2   5       87.20      186.92     19.55 o 
  -9   2   5       16.61       26.74      5.31 o 
  -8   2   5       20.40       39.22      6.05 o 
  -7   2   5      133.75      114.90     10.53 o 
  -6   2   5      148.40      131.45      8.79 o 
  -5   2   5     1222.38     1158.01     16.46 o 
  -4   2   5      169.57      180.62      9.94 o 
  -3   2   5     1608.46     1601.89     23.28 o 
  -2   2   5      189.39      191.00      6.93 o 
  -1   2   5       44.62       22.73      2.17 o 
   0   2   5     1989.22     1772.27     21.02 o 
   1   2   5     1190.49     1218.96     11.38 o 
   2   2   5     4758.81     4764.56     30.85 o 
   3   2   5     5153.52     5502.37     44.69 o 
   4   2   5     1184.93     1185.56     12.81 o 
   5   2   5      208.65      175.72      8.85 o 
   6   2   5      479.24      408.93      6.00 o 
   7   2   5      764.42      748.27     21.86 o 
   8   2   5      415.24      411.94     31.97 o 
   9   2   5      830.64      861.91     26.23 o 
 -10   3   5     4716.90     5032.91     46.82 o 
  -9   3   5     1308.79     1317.88     20.46 o 
  -8   3   5     1593.75     1556.89     21.61 o 
  -7   3   5       30.80       41.38      6.78 o 
  -6   3   5     3104.25     3232.55     50.41 o 
  -5   3   5      401.73      394.52      8.45 o 
  -4   3   5        3.56       -0.77      3.85 o 
  -3   3   5     4853.19     5557.45     66.20 o 
  -2   3   5    10755.23    11035.57     84.82 o 
  -1   3   5      159.96      166.72      4.26 o 
   0   3   5     9166.70     9072.70     55.73 o 
   1   3   5     3515.34     3755.11     26.55 o 
   2   3   5     2228.35     2519.78     17.73 o 
   3   3   5      336.43      385.45      8.36 o 
   4   3   5      743.88      732.65     14.23 o 
   5   3   5      430.81      448.76     11.08 o 
   6   3   5      143.87      132.25      7.15 o 
   7   3   5      320.10      299.23      7.53 o 
   8   3   5      231.61      228.61     25.01 o 
   9   3   5       13.35       27.88     10.22 o 
 -10   4   5        0.69       44.35      9.46 o 
  -9   4   5       41.17       41.35      8.01 o 
  -8   4   5       57.52       56.20      6.40 o 
  -7   4   5       89.00       68.19      9.21 o 
  -6   4   5        1.18       11.95      5.19 o 
  -5   4   5      136.04      122.93      7.24 o 
  -4   4   5     1268.09     1339.85     23.17 o 
  -3   4   5     1222.73     1247.37     18.27 o 
  -2   4   5     1428.81     1463.22     34.85 o 
  -1   4   5     3059.32     3015.03     37.87 o 
   0   4   5      129.80      124.47      6.14 o 
   1   4   5     3207.49     3188.44     34.77 o 
   2   4   5    11933.08    11821.06    100.92 o 
   3   4   5     9338.51     9764.64     61.05 o 
   4   4   5     1349.54     1317.24     15.77 o 
   5   4   5     1168.60     1120.95     18.11 o 
   6   4   5      630.66      590.59     12.69 o 
   7   4   5      859.37      796.33     13.54 o 
   8   4   5     1438.98     1363.69     34.72 o 
   9   4   5        1.48       -7.81      7.81 o 
 -10   5   5     2505.53     2662.15     41.90 o 
  -9   5   5     2210.30     2317.28     59.19 o 
  -8   5   5       91.96       81.40      9.02 o 
  -7   5   5     1280.03     1302.93     14.80 o 
  -6   5   5      356.92      332.06     10.01 o 
  -5   5   5     1670.73     1748.49     20.07 o 
  -4   5   5     2343.00     2408.92     57.48 o 
  -3   5   5     1941.78     1988.25     27.67 o 
  -2   5   5      608.92      582.41     10.92 o 
  -1   5   5     5315.79     5730.14     42.81 o 
   0   5   5     2209.84     2176.52     22.85 o 
   1   5   5      480.33      465.26      7.72 o 
   2   5   5     2638.84     2827.98     30.18 o 
   3   5   5     4169.50     4178.84     39.76 o 
   4   5   5        0.23       -0.31      1.72 o 
   5   5   5      544.90      540.72     16.22 o 
   6   5   5       48.15       65.11      6.19 o 
   7   5   5       49.55       63.20      6.13 o 
   8   5   5      329.90      369.71     31.22 o 
   9   5   5       34.38       51.94     15.53 o 
 -10   6   5       47.31       59.17     15.38 o 
  -9   6   5        9.83       18.17      5.67 o 
  -8   6   5       80.83       41.80      5.69 o 
  -7   6   5       19.61       17.90      4.43 o 
  -6   6   5       13.76       18.68      5.47 o 
  -5   6   5       21.11       27.53      5.74 o 
  -4   6   5     3422.96     3585.03     26.70 o 
  -3   6   5      131.91      117.67      5.18 o 
  -2   6   5     1713.31     1617.06     35.72 o 
  -1   6   5     2172.22     2035.27     47.66 o 
   0   6   5        9.99        2.94      1.63 o 
   1   6   5     2436.85     2293.13     19.06 o 
   2   6   5     1038.67      888.59     12.08 o 
   3   6   5     4866.71     5033.70     36.98 o 
   4   6   5     1028.23     1106.22     14.79 o 
   5   6   5      281.29      289.65      9.30 o 
   6   6   5     2427.49     2197.78     27.06 o 
   7   6   5      936.26      915.76     12.83 o 
   8   6   5     2428.55     2712.19     34.89 o 
   9   6   5       34.46       18.93      9.09 o 
 -10   7   5     1999.39     2072.72     37.56 o 
  -9   7   5      135.02      140.72     10.21 o 
  -8   7   5     2013.05     1970.56     49.94 o 
  -7   7   5        1.04       10.89      3.76 o 
  -6   7   5     3299.01     3181.98     36.70 o 
  -5   7   5     2182.55     2198.71     29.14 o 
  -4   7   5    10723.61    11441.39     98.66 o 
  -3   7   5        1.53        7.07      2.97 o 
  -2   7   5     5039.11     5005.90     55.46 o 
  -1   7   5      330.57      345.81      6.50 o 
   0   7   5     3094.35     3164.79     21.27 o 
   1   7   5      240.04      218.05      3.81 o 
   2   7   5     2475.15     2727.69     26.95 o 
   3   7   5     1221.10     1271.57     18.41 o 
   4   7   5      456.14      465.20      8.66 o 
   5   7   5      236.27      228.70      7.96 o 
   6   7   5       69.35      161.07     13.66 o 
   7   7   5      487.51      479.01     11.46 o 
   8   7   5       28.21      110.38     12.00 o 
   9   7   5       11.39        7.29      7.39 o 
 -10   8   5        5.12       15.85      6.22 o 
  -9   8   5       32.60       19.48      5.84 o 
  -8   8   5        0.68        5.62      4.93 o 
  -7   8   5      853.72      852.04     15.22 o 
  -6   8   5      176.03      130.69      8.83 o 
  -5   8   5      318.82      341.33     10.09 o 
  -4   8   5     1068.35     1050.13     22.79 o 
  -3   8   5      125.31      143.14      4.33 o 
  -2   8   5     4161.83     4175.28     33.93 o 
  -1   8   5       30.36       33.04      2.20 o 
   0   8   5     1649.87     1718.06     28.17 o 
   1   8   5     1867.43     1849.68     13.76 o 
   2   8   5       80.35       68.28      3.26 o 
   3   8   5      103.45       93.60      7.78 o 
   4   8   5     1071.18     1124.51     20.25 o 
   5   8   5      143.91      118.03     11.68 o 
   6   8   5     7916.46     8092.61     90.25 o 
   7   8   5       51.75       37.86      5.44 o 
   8   8   5     3947.44     4400.98     53.19 o 
   9   8   5       33.55       18.78      7.43 o 
  -9   9   5      268.40      281.01     15.85 o 
  -8   9   5      282.23      327.19     14.45 o 
  -7   9   5      245.42      276.50      8.16 o 
  -6   9   5     3065.01     2970.82     29.36 o 
  -5   9   5       22.49       45.30      5.74 o 
  -4   9   5     5082.77     5454.62     74.42 o 
  -3   9   5      245.72      252.04      7.64 o 
  -2   9   5     7624.65     8312.63     95.71 o 
  -1   9   5     1207.11     1128.03     20.26 o 
   0   9   5       85.04      176.25      6.34 o 
   1   9   5     6194.57     6780.84     52.41 o 
   2   9   5      740.80      709.12     14.60 o 
   3   9   5     1391.28     1394.24     26.90 o 
   4   9   5       89.08       71.31      6.72 o 
   5   9   5        0.63       19.76      6.25 o 
   6   9   5        9.39       89.71     14.75 o 
   7   9   5      211.50      199.04     11.65 o 
   8   9   5        1.29       42.37      9.38 o 
   9   9   5       17.90       12.43      5.81 o 
  -9  10   5       21.73       22.06      8.54 o 
  -8  10   5       69.64       72.32      8.36 o 
  -7  10   5      198.54      184.74      8.72 o 
  -6  10   5     1317.04     1305.07     12.66 o 
  -5  10   5       17.74       11.86      3.12 o 
  -4  10   5      220.52      199.27      9.54 o 
  -3  10   5      291.68      294.11      7.44 o 
  -2  10   5      121.36      119.95      8.55 o 
  -1  10   5      992.37     1003.77     21.04 o 
   0  10   5     3039.82     3097.74     33.37 o 
   1  10   5     1612.02     1411.11     21.03 o 
   2  10   5      203.57      195.65      6.47 o 
   4  10   5      205.77      189.00     12.11 o 
   5  10   5     2827.31     2771.12     36.24 o 
   6  10   5     2420.23     2394.91     33.51 o 
   7  10   5      288.34      314.20     10.21 o 
   8  10   5      969.79      957.04     17.29 o 
  -9  11   5     2473.50     2579.94     24.82 o 
  -8  11   5     4082.55     4260.59     33.14 o 
  -7  11   5      795.62      726.89      9.15 o 
  -6  11   5        1.88       13.92      5.25 o 
  -5  11   5      110.60      126.93     12.64 o 
  -4  11   5       24.48       18.59      4.03 o 
  -3  11   5      347.99      333.89      5.60 o 
  -2  11   5      123.77      115.78      7.52 o 
  -1  11   5     3119.62     3285.03     30.38 o 
   0  11   5        3.33       14.51      4.28 o 
   1  11   5     2365.48     2295.72     19.00 o 
   2  11   5       15.62       27.78      2.57 o 
   3  11   5     1362.90     1338.19     20.27 o 
   4  11   5      258.90      216.71      9.72 o 
   5  11   5        4.92       15.47      5.48 o 
   6  11   5      259.02      286.75     11.01 o 
   7  11   5       11.49       17.36      5.47 o 
   8  11   5       56.55       32.24      6.35 o 
  -9  12   5       13.26       44.19     12.75 o 
  -8  12   5      381.27      320.68     21.65 o 
  -7  12   5       25.50       14.74      4.01 o 
  -6  12   5      227.00      237.52      8.46 o 
  -5  12   5      249.31      244.70      8.54 o 
  -4  12   5       48.80       52.53      4.81 o 
  -3  12   5     1554.60     1430.33     20.49 o 
  -2  12   5      874.93      888.34     14.66 o 
  -1  12   5     1687.97     1697.05     26.94 o 
   0  12   5     6737.33     7297.87     67.35 o 
   1  12   5     1581.84     1530.19     26.49 o 
   2  12   5     3298.39     3279.33     33.34 o 
   3  12   5     2834.39     2731.81     39.65 o 
   4  12   5      435.42      442.08      9.52 o 
   5  12   5      299.84      291.45     12.22 o 
   6  12   5      151.32      112.70     20.35 o 
   7  12   5      596.51      586.70     19.40 o 
   8  12   5      342.47      314.25     25.05 o 
  -9  13   5      327.99      355.02     11.10 o 
  -8  13   5     1259.39     1328.04     17.75 o 
  -7  13   5     1104.76     1128.91     19.03 o 
  -6  13   5      417.01      428.52     14.23 o 
  -5  13   5      996.67     1008.09     13.42 o 
  -4  13   5       38.56       82.62      7.11 o 
  -3  13   5     2036.22     1999.80     34.62 o 
  -2  13   5        9.03       14.02      4.41 o 
  -1  13   5       10.25        6.90      5.65 o 
   0  13   5      360.94      385.09     11.18 o 
   1  13   5      131.16      124.63      6.31 o 
   2  13   5      881.09      960.18     17.24 o 
   3  13   5     1886.85     1992.25     25.60 o 
   4  13   5     1853.44     1801.83     27.40 o 
   5  13   5        9.71        4.25      6.11 o 
   6  13   5     2517.65     2712.79     36.51 o 
   7  13   5       32.39       14.04      4.26 o 
   8  13   5       65.03       34.70      8.38 o 
  -8  14   5       66.86       45.65      6.81 o 
  -7  14   5      588.74      547.83     17.01 o 
  -6  14   5      553.51      604.16     12.10 o 
  -5  14   5      280.96      261.20     10.85 o 
  -4  14   5      152.20      153.87      9.37 o 
  -3  14   5      862.46      833.75     21.05 o 
  -2  14   5     2237.32     2161.47     26.52 o 
  -1  14   5        2.82       10.06      4.63 o 
   0  14   5     2859.92     3078.03     24.81 o 
   1  14   5      135.76      117.62     11.11 o 
   2  14   5     1296.06     1222.39     14.03 o 
   3  14   5     1872.97     1757.05     17.87 o 
   4  14   5      176.54      166.77      9.08 o 
   5  14   5     1609.67     1566.66     22.06 o 
   6  14   5       35.84       30.59      7.81 o 
   7  14   5      604.34      565.68     14.82 o 
   8  14   5      319.05      281.49     11.63 o 
  -8  15   5        1.24        6.81      5.15 o 
  -7  15   5     1221.63     1194.36     16.87 o 
  -6  15   5      468.89      447.37     10.90 o 
  -5  15   5     1077.94     1112.66     10.66 o 
  -4  15   5        6.68       17.33      4.93 o 
  -3  15   5     6654.04     7343.53     72.81 o 
  -2  15   5      125.52      111.27      7.39 o 
  -1  15   5      804.14      783.44     14.38 o 
   0  15   5      628.54      608.16     24.52 o 
   1  15   5       66.05       85.77      8.18 o 
   2  15   5      262.00      259.63      8.21 o 
   3  15   5      190.15      157.40      9.70 o 
   4  15   5        4.43        6.61      4.15 o 
   5  15   5      198.11      184.13     11.68 o 
   6  15   5      316.09      300.66     17.46 o 
   7  15   5      458.72      444.38     27.84 o 
  -8  16   5      151.66      115.38     18.83 o 
  -7  16   5      704.47      667.43     18.82 o 
  -6  16   5      894.16      918.46     15.34 o 
  -5  16   5     1496.01     1531.02     17.54 o 
  -4  16   5        8.31       14.14      3.75 o 
  -3  16   5      314.65      279.43     13.25 o 
  -2  16   5       95.95       79.86      7.12 o 
  -1  16   5       51.70       38.15      8.11 o 
   0  16   5      500.29      529.32     16.80 o 
   1  16   5      719.09      762.61     13.32 o 
   2  16   5      130.39       92.09      7.35 o 
   3  16   5        4.35        8.26      6.74 o 
   4  16   5      292.06      235.93     23.78 o 
   5  16   5       55.31       30.12      7.78 o 
   6  16   5       24.18       17.77      8.45 o 
   7  16   5      157.89      198.95     13.22 o 
  -8  17   5      710.88      730.43     22.56 o 
  -7  17   5       10.84        4.89      4.17 o 
  -6  17   5      332.37      312.09     11.16 o 
  -5  17   5      402.07      362.52     11.79 o 
  -4  17   5     2127.46     2160.06     24.90 o 
  -3  17   5     3992.97     3979.37     48.79 o 
  -2  17   5      785.14      688.01     11.17 o 
  -1  17   5     1067.53     1042.52     18.69 o 
   0  17   5     5108.95     5529.36     72.88 o 
   1  17   5      862.81      896.74     12.87 o 
   2  17   5      457.88      502.60     10.19 o 
   3  17   5      757.38      752.86     12.03 o 
   4  17   5       10.66       16.93      5.37 o 
   5  17   5      730.44      807.20     30.14 o 
   6  17   5      549.16      511.85     19.69 o 
   7  17   5      209.16      175.63     17.96 o 
  -7  18   5      514.51      465.11     22.27 o 
  -6  18   5      123.92      104.06     11.96 o 
  -5  18   5       99.08      107.13     11.67 o 
  -4  18   5        3.58        3.42      3.68 o 
  -3  18   5       96.82      110.79     11.31 o 
  -2  18   5       26.48       20.01      6.20 o 
  -1  18   5        3.95        3.67      3.40 o 
   0  18   5      155.81      146.96     11.84 o 
   1  18   5      286.26      272.75     10.46 o 
   2  18   5      959.99      934.38     15.09 o 
   3  18   5        7.87        7.45      5.24 o 
   4  18   5     2232.02     2380.24     42.24 o 
   5  18   5      280.69      237.46     32.22 o 
   6  18   5      271.74      217.07     22.70 o 
  -7  19   5      491.58      519.34     39.65 o 
  -6  19   5       90.15       90.93     13.18 o 
  -5  19   5      857.35      815.71     12.91 o 
  -4  19   5      187.49      194.08     12.82 o 
  -3  19   5      250.44      210.30     15.16 o 
  -2  19   5      520.60      565.16     12.83 o 
  -1  19   5       41.09       23.72      6.20 o 
   0  19   5      338.18      343.99     15.17 o 
   1  19   5      301.93      295.12     10.82 o 
   2  19   5      454.85      425.73      7.67 o 
   3  19   5     1872.82     1832.95     39.78 o 
   4  19   5       99.46       92.73     13.40 o 
   5  19   5      685.37      783.07     25.08 o 
   6  19   5        4.30        9.03      6.35 o 
  -6  20   5        1.58        4.63      5.86 o 
  -5  20   5      679.51      622.53     28.33 o 
  -4  20   5      110.29      120.44     11.58 o 
  -3  20   5      640.86      622.68     18.18 o 
  -2  20   5      140.85      164.02     10.72 o 
  -1  20   5     1844.86     1801.41     27.62 o 
   0  20   5      186.30      176.00     12.90 o 
   1  20   5      901.02      925.32     23.24 o 
   2  20   5        6.43        6.39      5.75 o 
   3  20   5      132.48      146.86     13.14 o 
   4  20   5      351.60      313.08     26.47 o 
   5  20   5     1766.39     1758.16     96.82 o 
  -6  21   5        0.86        4.13      9.97 o 
  -5  21   5      782.38      816.37     15.22 o 
  -4  21   5      397.89      448.07     14.17 o 
  -3  21   5      357.16      393.69     11.68 o 
  -2  21   5      335.05      284.08     10.53 o 
  -1  21   5      207.32      195.81     16.03 o 
   0  21   5      300.62      302.07     12.88 o 
   1  21   5      461.96      483.83     13.17 o 
   2  21   5        7.34       11.57      4.83 o 
   3  21   5     1025.04     1070.77     32.29 o 
   4  21   5      110.16      102.19     21.66 o 
   5  21   5     1345.09     1359.86     28.43 o 
  -5  22   5       54.31       38.71      9.28 o 
  -4  22   5        6.63        6.91      4.16 o 
  -3  22   5      411.35      383.09     11.06 o 
  -2  22   5       44.27       24.18      6.61 o 
  -1  22   5       33.85       35.53      9.49 o 
   0  22   5       47.53       27.32      4.84 o 
   1  22   5      111.68       90.28      9.56 o 
   2  22   5      130.57      115.97     15.20 o 
   3  22   5       55.10       55.35     21.73 o 
   4  22   5      141.28      146.15     21.13 o 
  -5  23   5      117.00      118.82     12.58 o 
  -4  23   5     1134.88     1092.08     18.89 o 
  -3  23   5      248.40      249.28     15.05 o 
  -2  23   5      936.81      964.25     16.21 o 
  -1  23   5      947.21     1037.26     18.58 o 
   0  23   5     1817.77     1983.38     26.66 o 
   1  23   5       91.86       95.91     11.14 o 
   2  23   5      187.69      201.20     12.71 o 
   3  23   5       23.76       26.27      8.82 o 
   4  23   5       92.14       56.01     10.04 o 
  -4  24   5        5.06       11.12      5.10 o 
  -3  24   5        3.23        7.70      5.44 o 
  -2  24   5        4.33        9.10      5.30 o 
  -1  24   5       40.58       35.62      6.32 o 
   0  24   5        1.12       -2.90      5.52 o 
   1  24   5        4.31       13.46      4.21 o 
   2  24   5       72.41       50.44      9.30 o 
   3  24   5      958.04     1031.23     47.60 o 
  -2  25   5      395.36      408.76     15.52 o 
  -1  25   5      662.18      684.74     12.91 o 
   0  25   5     1362.88     1433.71     25.40 o 
   1  25   5      210.04      171.66     12.95 o 
   2  25   5       59.36       81.42     28.89 o 
 -10   0   6     1671.86     1639.73     37.79 o 
  -8   0   6      756.44      719.44     18.96 o 
  -6   0   6     1541.83     1624.96     36.64 o 
  -4   0   6     1590.59     1540.68     40.12 o 
  -2   0   6      358.44      300.97      9.65 o 
   0   0   6     1791.90     1657.57     29.60 o 
   2   0   6     4298.30     4216.85     46.20 o 
   4   0   6      131.91      110.82      9.04 o 
   6   0   6      470.48      456.67     23.13 o 
   8   0   6     2157.52     2269.40     56.60 o 
 -10   1   6        5.21       28.18      6.89 o 
  -9   1   6       10.99        3.57      3.50 o 
  -8   1   6       21.10       39.56      7.67 o 
  -7   1   6       29.18       31.76      5.23 o 
  -6   1   6       83.48       47.16      7.05 o 
  -5   1   6      466.03      431.76     12.99 o 
  -4   1   6      102.20      126.24      9.13 o 
  -3   1   6      460.09      389.86      9.45 o 
  -2   1   6     6623.71     6560.76     54.31 o 
  -1   1   6      750.33      823.40     20.38 o 
   0   1   6    13444.67    13582.06    101.44 o 
   1   1   6     1293.87     1258.58     16.19 o 
   2   1   6     9986.57     9795.78     97.19 o 
   3   1   6      184.19      157.71      3.75 o 
   4   1   6       11.95        9.24      1.60 o 
   5   1   6      780.62      791.53      8.96 o 
   6   1   6      752.19      530.32      8.51 o 
   7   1   6     1358.56     1311.65     47.99 o 
   8   1   6       14.23       22.36      7.49 o 
   9   1   6      256.16      228.87     35.44 o 
 -10   2   6     1361.41     1434.72     31.20 o 
  -9   2   6     1094.18     1048.94     43.37 o 
  -8   2   6        1.11        5.47      4.02 o 
  -7   2   6     3650.26     3971.54     63.08 o 
  -6   2   6      873.06      842.97     16.33 o 
  -5   2   6     3794.66     3736.57     39.09 o 
  -4   2   6        1.69        0.65      4.34 o 
  -3   2   6     3124.92     3175.89     21.80 o 
  -2   2   6    11844.96    12987.14    109.95 o 
  -1   2   6     2027.91     1864.80     28.27 o 
   0   2   6     4310.44     4814.12     62.70 o 
   1   2   6       67.26       58.25      5.30 o 
   2   2   6      477.82      425.01      7.83 o 
   3   2   6     1563.99     1568.41     18.20 o 
   4   2   6      359.83      322.13      5.16 o 
   5   2   6      223.74      242.75      6.67 o 
   6   2   6      129.79      122.73      6.74 o 
   7   2   6       20.78       59.77      7.53 o 
   8   2   6      334.82      285.53     43.04 o 
   9   2   6        0.13        9.75      7.67 o 
 -10   3   6        0.36       10.07      4.84 o 
  -9   3   6       22.08       15.63      5.04 o 
  -8   3   6       21.17       13.93      4.42 o 
  -7   3   6      336.11      362.00     11.01 o 
  -6   3   6      605.04      598.86     11.73 o 
  -5   3   6     2202.44     2176.77     23.12 o 
  -4   3   6      121.36      103.88      7.81 o 
  -3   3   6     3869.41     3648.13     74.43 o 
  -2   3   6      248.16      213.94      6.53 o 
  -1   3   6      320.23      348.17      9.00 o 
   0   3   6    10589.87    10801.66     94.43 o 
   1   3   6        2.18        4.65      1.70 o 
   2   3   6      176.91      146.41      4.07 o 
   3   3   6     1782.37     1629.99     19.22 o 
   4   3   6      374.92      302.20      4.51 o 
   5   3   6     2118.00     2186.04     22.02 o 
   6   3   6     3679.12     3728.51     46.04 o 
   7   3   6     3204.93     3187.52     58.95 o 
   8   3   6     1485.05     1448.95     30.48 o 
   9   3   6      351.88      337.33     41.12 o 
 -10   4   6       33.73       30.08      6.47 o 
  -9   4   6       15.58       13.99      5.28 o 
  -8   4   6     1045.48     1081.03     20.21 o 
  -7   4   6     3085.90     3308.24     41.22 o 
  -6   4   6     3980.37     3934.97     56.09 o 
  -5   4   6     6786.74     6982.88     87.57 o 
  -4   4   6     2473.08     2361.09     27.26 o 
  -3   4   6     1686.14     1690.75     18.12 o 
  -2   4   6     3529.08     3854.74     69.41 o 
  -1   4   6     1604.81     1719.31     23.90 o 
   0   4   6      291.15      256.09      4.62 o 
   1   4   6     1221.49     1248.63     18.11 o 
   2   4   6      150.53      129.42      4.35 o 
   3   4   6      288.36      280.75      4.18 o 
   4   4   6        3.43       17.72      2.10 o 
   5   4   6       23.36       42.03      5.45 o 
   6   4   6       22.89       79.97      7.74 o 
   7   4   6       77.60      115.45     13.57 o 
   8   4   6      182.70      182.74     35.99 o 
   9   4   6       79.57       72.34     27.25 o 
 -10   5   6       83.59       88.89      8.29 o 
  -9   5   6       19.76       16.45      5.08 o 
  -8   5   6       21.40        8.78      4.11 o 
  -7   5   6      582.43      545.05     19.11 o 
  -6   5   6      621.28      643.88     13.04 o 
  -5   5   6     1401.10     1396.60     23.37 o 
  -4   5   6       88.22       70.36      7.67 o 
  -3   5   6     1835.41     1755.15     25.33 o 
  -2   5   6      239.10      231.65      7.14 o 
  -1   5   6        3.36        5.56      1.95 o 
   0   5   6      218.19      204.80      4.16 o 
   1   5   6     4239.33     4060.83     33.45 o 
   2   5   6     4208.72     4357.93     31.60 o 
   3   5   6       24.22       19.59      2.87 o 
   4   5   6     1406.66     1318.04     17.73 o 
   5   5   6      380.48      356.31      9.14 o 
   6   5   6     6064.18     6323.37    126.62 o 
   7   5   6     1186.07     1100.32     14.80 o 
   8   5   6      581.14      600.59     53.14 o 
   9   5   6       47.34       23.23      8.36 o 
 -10   6   6      560.45      597.19     18.58 o 
  -9   6   6       25.43       37.97      7.22 o 
  -8   6   6      120.37      100.34      7.86 o 
  -7   6   6      247.49      256.00      8.31 o 
  -6   6   6      308.08      291.21      8.54 o 
  -5   6   6        1.20        5.86      3.45 o 
  -4   6   6     1970.80     1950.64     29.01 o 
  -3   6   6      245.70      222.06      5.03 o 
  -2   6   6     9559.28     9876.53    104.90 o 
  -1   6   6     1415.26     1346.80     21.50 o 
   0   6   6      100.48       98.27      3.68 o 
   1   6   6     3512.63     3605.67     30.07 o 
   2   6   6     2607.78     2779.33     19.56 o 
   3   6   6       14.50       21.95      2.26 o 
   4   6   6      604.88      682.80     15.26 o 
   5   6   6        0.14        0.60      2.32 o 
   6   6   6       44.76       67.22      9.18 o 
   7   6   6       90.91       97.42     12.59 o 
   8   6   6       48.53       58.18      8.99 o 
   9   6   6        0.01       14.25      6.13 o 
 -10   7   6      259.68      252.56     19.62 o 
  -9   7   6       13.36       13.12      4.66 o 
  -8   7   6      626.53      594.79     14.07 o 
  -7   7   6      152.17      145.43     10.07 o 
  -6   7   6       43.89       51.03      5.93 o 
  -5   7   6       44.73       46.74      7.60 o 
  -4   7   6      390.18      391.84     14.71 o 
  -3   7   6        4.18        8.66      2.28 o 
  -2   7   6      334.24      344.94      8.77 o 
  -1   7   6     2311.40     2133.97     28.25 o 
   0   7   6       23.09        4.57      2.59 o 
   1   7   6     6770.27     6900.08     50.37 o 
   2   7   6      157.25      175.35      3.67 o 
   3   7   6     7109.84     7219.57     67.01 o 
   4   7   6      104.33       80.69      5.93 o 
   5   7   6      174.79      181.37      9.95 o 
   6   7   6      468.37      441.47     17.30 o 
   7   7   6      124.52       87.33      6.96 o 
   8   7   6      279.91      292.79     20.90 o 
   9   7   6      103.52       80.77     17.59 o 
  -9   8   6     1373.66     1339.19     20.02 o 
  -8   8   6       29.20       30.99      4.47 o 
  -7   8   6      114.88       98.13      7.86 o 
  -6   8   6     2371.51     2277.09     39.50 o 
  -5   8   6      810.47      817.17     16.18 o 
  -4   8   6        0.98        6.05      3.14 o 
  -3   8   6      454.11      457.89      7.25 o 
  -2   8   6      123.11      143.93      6.49 o 
  -1   8   6     2407.80     2309.02     22.22 o 
   0   8   6       51.50       60.39      5.50 o 
   1   8   6     1813.87     1872.74     13.96 o 
   2   8   6     1059.44     1111.80     13.70 o 
   3   8   6     2853.68     3049.65     61.52 o 
   4   8   6     1839.91     1919.27     19.45 o 
   5   8   6      710.53      684.19     13.63 o 
   6   8   6       34.03       38.07      8.85 o 
   7   8   6       41.71       44.75      6.42 o 
   8   8   6      425.28      399.90     11.65 o 
  -9   9   6        1.36       -1.46      6.08 o 
  -8   9   6        4.99        5.47      5.00 o 
  -7   9   6      216.91      187.45      8.19 o 
  -6   9   6      206.61      229.06     10.39 o 
  -5   9   6      854.98      858.25     14.75 o 
  -4   9   6      862.54      878.69     18.35 o 
  -3   9   6      809.35      802.45     12.44 o 
  -2   9   6       85.44       84.01      6.38 o 
  -1   9   6     3775.38     3698.35     37.89 o 
   0   9   6      129.82      120.31      6.77 o 
   1   9   6     2221.07     2173.49     16.78 o 
   2   9   6        4.43        2.69      1.32 o 
   3   9   6     3937.37     3989.42     50.54 o 
   4   9   6     2122.00     2078.55     23.34 o 
   5   9   6       47.68       35.56      5.75 o 
   6   9   6     2111.84     2288.25     35.68 o 
   7   9   6       97.80      118.64     13.93 o 
   8   9   6      562.23      538.31     13.74 o 
  -9  10   6      112.66       80.75      8.18 o 
  -8  10   6     2607.87     2666.20     48.59 o 
  -7  10   6       95.73       96.19      9.68 o 
  -6  10   6     7799.54     8348.17     65.29 o 
  -5  10   6       17.20       26.27      3.80 o 
  -4  10   6      457.39      446.20     10.39 o 
  -3  10   6     2237.91     2253.01     27.53 o 
  -2  10   6        4.14       11.66      2.86 o 
  -1  10   6      110.76       91.38      9.20 o 
   0  10   6      236.01      289.66      6.57 o 
   1  10   6      476.55      451.90      7.73 o 
   2  10   6     1802.08     1738.76     25.63 o 
   3  10   6      367.71      310.14     16.25 o 
   4  10   6      113.06      114.76      9.41 o 
   5  10   6      112.39      160.00     27.12 o 
   6  10   6       41.32      101.34     10.99 o 
   7  10   6       51.29       39.23      5.50 o 
   8  10   6      170.39      168.02     12.44 o 
  -9  11   6      328.39      268.96     12.44 o 
  -8  11   6      370.41      401.35     16.45 o 
  -7  11   6       21.83       22.33      4.33 o 
  -6  11   6      254.46      287.40     10.13 o 
  -5  11   6       19.62       23.25      3.98 o 
  -4  11   6     2400.88     2414.03     24.72 o 
  -3  11   6      149.80      145.26      9.87 o 
  -2  11   6       76.94       91.24      7.11 o 
  -1  11   6      379.19      391.62     14.75 o 
   0  11   6      335.26      331.99      8.64 o 
   1  11   6       18.97       21.68      5.92 o 
   2  11   6      291.66      333.28      4.83 o 
   3  11   6      436.01      425.78      8.93 o 
   4  11   6     1683.70     1664.22     35.65 o 
   5  11   6     1538.34     1506.30     35.32 o 
   6  11   6     4120.53     4318.03     59.10 o 
   7  11   6      710.99      667.77     17.69 o 
   8  11   6     1198.29     1186.78     20.90 o 
  -9  12   6       89.27       67.07     10.00 o 
  -8  12   6       52.03       41.69      5.73 o 
  -7  12   6     1243.57     1235.04     17.20 o 
  -6  12   6      866.95      853.60     13.68 o 
  -5  12   6     2196.90     2169.57     23.63 o 
  -4  12   6      552.22      510.49     11.00 o 
  -3  12   6     7342.20     7634.94     70.03 o 
  -2  12   6       47.79       54.95      4.57 o 
  -1  12   6      655.82      651.70     14.40 o 
   0  12   6      555.36      572.09     11.85 o 
   1  12   6       57.08       63.89      6.70 o 
   2  12   6     1201.66     1188.59     15.38 o 
   3  12   6     1336.37     1284.74     19.73 o 
   4  12   6      307.71      310.75      8.19 o 
   5  12   6       39.63       48.64      6.16 o 
   6  12   6        8.18       45.29     10.18 o 
   7  12   6       79.72       84.69     11.45 o 
   8  12   6       45.35       46.38      7.34 o 
  -9  13   6      183.04      127.53     31.09 o 
  -8  13   6       29.97       26.30      6.32 o 
  -7  13   6       13.14       16.47      4.25 o 
  -6  13   6     1132.46     1125.32     15.12 o 
  -5  13   6      606.85      570.54     14.17 o 
  -4  13   6       36.54       47.21      6.90 o 
  -3  13   6      233.17      203.39     10.83 o 
  -2  13   6       90.14       55.49      9.89 o 
  -1  13   6     1214.96     1268.88     25.12 o 
   0  13   6     4612.29     4985.06     50.70 o 
   1  13   6     1030.72     1076.81     17.48 o 
   2  13   6        0.65        2.38      3.71 o 
   3  13   6      221.37      143.83     19.47 o 
   4  13   6      126.89      104.48     10.61 o 
   5  13   6      222.51      212.12     13.84 o 
   6  13   6     1703.76     1714.19     22.51 o 
   7  13   6     2111.54     2216.89     74.09 o 
  -8  14   6      647.36      653.15     16.14 o 
  -7  14   6        2.70       11.13      4.15 o 
  -6  14   6       63.35       41.91      5.60 o 
  -5  14   6      451.20      414.07      9.47 o 
  -4  14   6      646.71      634.17     11.64 o 
  -3  14   6     2147.33     2262.48     25.49 o 
  -2  14   6      177.29      229.55     18.20 o 
  -1  14   6     1065.46     1181.01     16.91 o 
   0  14   6      501.97      559.40     13.45 o 
   1  14   6      243.14      266.09     10.24 o 
   2  14   6       17.22       28.58      5.78 o 
   3  14   6     1775.47     1776.86     21.23 o 
   4  14   6      260.72      261.06     13.82 o 
   5  14   6       12.25       14.09      3.77 o 
   6  14   6      815.46      772.50     24.71 o 
   7  14   6       44.36       33.04      8.29 o 
  -8  15   6        0.98       10.65      3.51 o 
  -7  15   6       44.07       22.64      4.15 o 
  -6  15   6      206.39      172.68     10.98 o 
  -5  15   6      165.79      151.87     11.85 o 
  -4  15   6      905.99      849.18     15.33 o 
  -3  15   6        4.63        8.55      2.95 o 
  -2  15   6      297.64      288.35     11.37 o 
  -1  15   6      962.67      953.60     16.73 o 
   0  15   6    10392.13    11352.84    124.92 o 
   1  15   6       85.25       87.92      6.75 o 
   2  15   6      864.38      898.16     12.38 o 
   3  15   6      145.63      176.34     13.43 o 
   4  15   6      918.70      994.22     40.05 o 
   5  15   6       68.61       66.84      9.83 o 
   6  15   6      226.34      220.08     31.77 o 
   7  15   6       20.61       16.38      8.27 o 
  -8  16   6      458.81      440.78     20.44 o 
  -7  16   6     2289.26     2339.74     26.64 o 
  -6  16   6        4.43       -0.46      4.28 o 
  -5  16   6      623.79      610.95     13.29 o 
  -4  16   6     1568.75     1576.77     31.48 o 
  -3  16   6      351.94      352.18     13.06 o 
  -2  16   6     1061.29      970.43     15.90 o 
  -1  16   6      619.78      508.38     13.19 o 
   0  16   6      609.24      589.15     32.17 o 
   1  16   6      470.53      450.21      8.13 o 
   2  16   6      767.23      710.97     10.42 o 
   3  16   6      942.48     1018.99     20.29 o 
   4  16   6      463.92      533.24     18.69 o 
   5  16   6      289.05      283.12     19.99 o 
   6  16   6      117.82      118.71     19.12 o 
   7  16   6      432.31      426.06     16.86 o 
  -7  17   6       87.20       80.58     14.98 o 
  -6  17   6      242.21      213.62     13.73 o 
  -5  17   6      682.14      697.46     13.09 o 
  -4  17   6       32.49       18.58      4.65 o 
  -3  17   6     2159.83     2111.29     27.54 o 
  -2  17   6      746.53      783.10     17.75 o 
  -1  17   6       27.78        7.37      5.30 o 
   0  17   6     1974.93     2032.74     34.86 o 
   1  17   6       89.27      107.77      8.49 o 
   2  17   6      461.51      444.04     21.68 o 
   3  17   6     1142.42     1113.47     44.99 o 
   5  17   6     1855.20     1932.53     36.34 o 
   6  17   6        1.05        1.37      9.25 o 
  -7  18   6     2455.40     2672.70     41.39 o 
  -6  18   6       12.42        8.32      5.14 o 
  -5  18   6      928.60      923.39     18.06 o 
  -4  18   6      428.93      381.89     13.48 o 
  -3  18   6      904.59      854.30     16.63 o 
  -2  18   6     1055.84     1053.35     18.44 o 
  -1  18   6      370.73      345.97     12.78 o 
   0  18   6      354.65      321.05      9.56 o 
   1  18   6     1013.45      971.32     13.12 o 
   2  18   6       12.21       11.48      4.63 o 
   3  18   6     1223.63     1294.40     19.18 o 
   4  18   6       78.59       73.89     14.75 o 
   5  18   6      364.20      402.23     22.28 o 
   6  18   6      220.31      223.12     21.98 o 
  -7  19   6      114.09       73.52     15.45 o 
  -6  19   6      225.93      214.95     19.04 o 
  -5  19   6      142.96      125.81     12.02 o 
  -4  19   6        0.75        8.11      6.04 o 
  -3  19   6       16.58       22.22      7.45 o 
  -2  19   6      242.86      257.93     14.19 o 
  -1  19   6       24.36       21.47      5.48 o 
   0  19   6       60.66       58.23      7.24 o 
   1  19   6      890.93      798.10     11.06 o 
   2  19   6       73.31       62.85     10.66 o 
   3  19   6      293.91      290.20     14.98 o 
   4  19   6      777.52      748.02     17.05 o 
   5  19   6     1975.47     2076.89     55.22 o 
  -6  20   6      120.24       99.40     11.68 o 
  -5  20   6      551.89      537.06     12.45 o 
  -4  20   6     2096.92     2229.80     39.49 o 
  -3  20   6       17.55        9.14      4.86 o 
  -2  20   6     1145.29     1290.25     17.97 o 
  -1  20   6      374.36      310.07     12.69 o 
   0  20   6     2653.05     2800.62     33.71 o 
   1  20   6       38.14       26.76      4.83 o 
   2  20   6        4.21        6.89      3.92 o 
   3  20   6       10.28       16.08      7.06 o 
   4  20   6      116.09       92.35     19.79 o 
   5  20   6       70.76       71.03     12.92 o 
  -5  21   6       28.50       11.12      6.81 o 
  -4  21   6       32.24       28.94      7.11 o 
  -3  21   6        3.15       12.05      4.97 o 
  -2  21   6        2.82       10.04      4.45 o 
  -1  21   6      232.34      210.10     11.24 o 
   0  21   6      386.11      339.62     12.11 o 
   1  21   6     1097.62     1131.44     21.13 o 
   2  21   6      223.21      228.77     12.45 o 
   3  21   6       12.11       19.69      8.35 o 
   4  21   6      730.72      737.94     18.70 o 
  -5  22   6       13.38        8.35      5.43 o 
  -4  22   6     1215.54     1303.67     17.55 o 
  -3  22   6       37.31       35.06      7.15 o 
  -2  22   6      867.63      848.51     17.01 o 
  -1  22   6      471.69      481.87     12.67 o 
   0  22   6     1068.81     1029.54     18.25 o 
   1  22   6      377.05      348.88     11.36 o 
   2  22   6       12.92       23.54      5.65 o 
   3  22   6     1237.86     1314.53     22.77 o 
   4  22   6       89.99       97.04     15.90 o 
  -4  23   6       79.11       76.60      9.40 o 
  -3  23   6      653.21      604.88     22.02 o 
  -2  23   6      180.97      154.76     18.85 o 
  -1  23   6      323.70      363.93     13.85 o 
   0  23   6       82.75       64.01      8.76 o 
   1  23   6      170.25      188.96     12.15 o 
   2  23   6        1.03        9.74      6.91 o 
   3  23   6       61.52       38.51      7.35 o 
  -3  24   6        1.02       -2.42      7.24 o 
  -2  24   6       79.63       66.72      9.36 o 
  -1  24   6      395.13      362.55     11.53 o 
   0  24   6       53.59       42.99      8.73 o 
   1  24   6      491.43      445.10     12.89 o 
   2  24   6      100.16      102.47     13.14 o 
  -1  25   6       68.71       65.63      7.75 o 
   0  25   6      201.48      198.74     10.45 o 
  -9   0   7      600.07      632.93     23.55 o 
  -7   0   7     1215.63     1274.81     22.33 o 
  -5   0   7      542.34      536.55     18.37 o 
  -3   0   7      208.84      239.23     10.23 o 
  -1   0   7     2546.79     2526.73     55.79 o 
   1   0   7     1595.39     1531.35     31.45 o 
   3   0   7    14411.49    15136.90    216.08 o 
   5   0   7     4843.68     5043.14     68.87 o 
   7   0   7     3100.57     3178.28     75.19 o 
   9   0   7       37.54       30.67     10.64 o 
 -10   1   7       10.73       20.68      6.19 o 
  -9   1   7     1815.85     1908.93     23.57 o 
  -8   1   7       15.32       12.92      5.30 o 
  -7   1   7     4129.43     4336.40     52.01 o 
  -6   1   7     1183.62     1233.86     21.14 o 
  -5   1   7     2405.06     2575.52     27.13 o 
  -4   1   7     2160.00     2275.26     38.46 o 
  -3   1   7      573.86      511.11     10.58 o 
  -2   1   7     1822.14     1669.19     17.85 o 
  -1   1   7      354.52      329.63     16.41 o 
   0   1   7     1975.85     2263.35     30.31 o 
   1   1   7      888.57      868.99     12.79 o 
   2   1   7      236.22      217.10      7.14 o 
   3   1   7       37.89      131.63      7.59 o 
   4   1   7      385.29      331.76      6.45 o 
   5   1   7       43.70       89.94      5.92 o 
   6   1   7       35.45       24.72      3.61 o 
   7   1   7       62.13       85.69     13.41 o 
   8   1   7       41.11       30.67      9.72 o 
   9   1   7      182.74      144.90     29.67 o 
 -10   2   7        1.46        8.82      6.30 o 
  -9   2   7       51.64       37.79      6.18 o 
  -8   2   7       71.46       44.06      5.19 o 
  -7   2   7      589.67      604.40     14.13 o 
  -6   2   7      276.56      240.63     10.61 o 
  -5   2   7      568.17      557.66     13.91 o 
  -4   2   7     2060.99     2169.90     17.71 o 
  -3   2   7       44.34       28.69      4.53 o 
  -2   2   7     7309.81     7546.43     59.20 o 
  -1   2   7        3.79       -0.41      3.06 o 
   0   2   7     3756.60     3395.78     31.40 o 
   1   2   7      675.66      594.61      8.55 o 
   2   2   7     1509.46     1587.57     20.18 o 
   3   2   7     3504.70     3449.72     44.26 o 
   4   2   7      263.65      285.46      6.62 o 
   5   2   7     1690.76     1748.67     21.41 o 
   6   2   7      732.07      647.69     11.02 o 
   7   2   7      950.05      889.17     26.57 o 
   8   2   7     1018.53     1092.02     31.27 o 
 -10   3   7      170.68      120.57     29.21 o 
  -9   3   7      343.02      304.65     20.39 o 
  -8   3   7       36.98       45.72      7.64 o 
  -7   3   7        0.20        3.50      4.58 o 
  -6   3   7     2774.56     2828.07     34.09 o 
  -5   3   7      112.54      150.59     13.23 o 
  -4   3   7     3196.97     3287.77     29.68 o 
  -3   3   7        1.65        7.82      3.04 o 
  -2   3   7     3873.47     3988.43     60.49 o 
  -1   3   7       32.35       64.09      7.16 o 
   0   3   7     5758.64     5991.09    137.31 o 
   1   3   7      635.21      622.67      9.08 o 
   2   3   7      930.31     1067.57     12.43 o 
   3   3   7        2.79        4.86      1.33 o 
   4   3   7        9.36       12.69      2.42 o 
   5   3   7       85.02       80.45      5.67 o 
   6   3   7      281.03      313.25     10.17 o 
   7   3   7       97.23       88.95     10.27 o 
   8   3   7       20.08       41.10     12.82 o 
 -10   4   7        5.68       12.31      5.30 o 
  -9   4   7      167.42      161.03     11.21 o 
  -8   4   7      101.49       85.36      6.69 o 
  -7   4   7        6.39        9.81      3.99 o 
  -6   4   7       28.07       45.35      6.96 o 
  -5   4   7      320.58      342.50     14.68 o 
  -4   4   7      845.65      841.15     17.02 o 
  -3   4   7     1248.27     1256.65     50.39 o 
  -2   4   7    15388.12    16167.87    190.55 o 
  -1   4   7     1913.30     1591.52     20.62 o 
   0   4   7     2458.88     2300.05     22.39 o 
   1   4   7      755.77      775.05     11.49 o 
   2   4   7     1979.92     2042.60     20.76 o 
   3   4   7      310.48      282.90      8.94 o 
   4   4   7       54.73       63.72      3.93 o 
   5   4   7       14.29       11.65      2.67 o 
   6   4   7      790.07      699.32     16.26 o 
   7   4   7      120.36      120.23     14.12 o 
   8   4   7      337.16      315.18     27.03 o 
 -10   5   7      652.14      703.64     18.60 o 
  -9   5   7      293.76      320.35     12.97 o 
  -8   5   7     1084.64      989.15     15.19 o 
  -7   5   7       99.34       64.05     10.62 o 
  -6   5   7      685.23      757.67     12.68 o 
  -5   5   7      179.90      239.06     12.24 o 
  -4   5   7      194.30      216.08      8.13 o 
  -3   5   7     3390.17     3349.95     22.93 o 
  -2   5   7     2371.22     2578.95     45.43 o 
  -1   5   7     1903.17     1962.84     16.93 o 
   0   5   7        5.99       18.18      2.69 o 
   1   5   7     1984.48     2058.77     17.44 o 
   2   5   7      183.83      178.66      4.89 o 
   3   5   7     1632.04     1568.84     21.65 o 
   4   5   7      485.51      514.56     10.93 o 
   5   5   7      118.75      103.69      7.98 o 
   6   5   7      274.93      246.79     13.24 o 
   7   5   7       81.83       96.21     10.99 o 
   8   5   7        8.17        2.30      6.46 o 
  -9   6   7       33.17       32.29      6.90 o 
  -8   6   7      680.26      701.47     13.73 o 
  -7   6   7      262.09      208.25      9.00 o 
  -6   6   7        6.75        5.01      4.90 o 
  -5   6   7      828.47      805.06     13.72 o 
  -4   6   7     1213.06     1172.69     16.85 o 
  -3   6   7     1755.93     1864.86     30.57 o 
  -2   6   7     1595.43     1529.77     18.36 o 
  -1   6   7     1103.38     1036.81     17.13 o 
   0   6   7      491.19      491.49      7.76 o 
   1   6   7     2819.43     2785.89     29.70 o 
   2   6   7     1413.36     1495.53     18.81 o 
   3   6   7     1784.21     1761.06     33.90 o 
   4   6   7     5000.13     5179.47     53.53 o 
   5   6   7     1000.23      997.71     17.53 o 
   6   6   7      711.14      664.65     25.50 o 
   7   6   7      329.11      355.77      9.94 o 
   8   6   7        0.71        4.56      8.53 o 
  -9   7   7      257.09      259.17     13.75 o 
  -8   7   7     2504.93     2458.66     47.31 o 
  -7   7   7      418.60      403.07     11.30 o 
  -6   7   7      163.38      188.37      7.95 o 
  -5   7   7      151.45      166.12      8.81 o 
  -4   7   7     1797.63     1771.16     13.16 o 
  -3   7   7      955.16      869.13     13.97 o 
  -2   7   7       23.32       19.88      3.41 o 
  -1   7   7      500.00      493.75     14.02 o 
   0   7   7     1695.23     1715.01     18.82 o 
   1   7   7      982.39      940.20     12.00 o 
   2   7   7      385.81      434.84      7.80 o 
   3   7   7      899.44      915.49     14.63 o 
   4   7   7      476.34      540.63     12.44 o 
   5   7   7       42.10       37.34      5.22 o 
   6   7   7       72.21      121.44      9.85 o 
   7   7   7        6.48        6.83      3.16 o 
   8   7   7        5.56        3.79      8.07 o 
  -9   8   7        2.85       11.28      4.79 o 
  -8   8   7      480.52      523.80     12.27 o 
  -7   8   7      340.58      319.41      8.44 o 
  -6   8   7     2451.38     2425.17     39.32 o 
  -5   8   7       37.72       43.32      6.83 o 
  -4   8   7     1904.90     1871.32     26.08 o 
  -3   8   7       76.55       60.93      5.04 o 
  -2   8   7      144.40      133.21      5.66 o 
  -1   8   7      906.42      848.53     11.74 o 
   0   8   7      155.49      133.85      8.34 o 
   1   8   7        1.49        0.89      2.34 o 
   2   8   7     6171.86     6363.61     59.54 o 
   3   8   7      221.62      167.51      8.23 o 
   4   8   7     1486.08     1489.79     18.41 o 
   5   8   7       10.41        7.56      6.82 o 
   6   8   7     3314.22     3388.95     49.13 o 
   7   8   7       49.51       42.55      6.27 o 
   8   8   7      127.39       98.65     22.22 o 
  -9   9   7       50.12       25.39      9.34 o 
  -8   9   7     1613.49     1609.69     29.74 o 
  -7   9   7       53.97       50.56      6.95 o 
  -6   9   7     4845.02     5082.30     48.98 o 
  -5   9   7      126.13      152.04      9.07 o 
  -4   9   7      577.23      570.78     12.22 o 
  -3   9   7     1859.93     1842.09     36.05 o 
  -2   9   7      336.41      348.24      6.34 o 
  -1   9   7      851.71      841.84     18.11 o 
   0   9   7      106.79      114.81     13.99 o 
   1   9   7        0.32        2.77      1.35 o 
   2   9   7       25.92       69.62      4.03 o 
   3   9   7      355.27      377.68      8.32 o 
   4   9   7       26.03       28.35      8.01 o 
   5   9   7      518.09      588.36     15.64 o 
   6   9   7      108.82      103.58     11.11 o 
   7   9   7      100.17       83.67     10.53 o 
   8   9   7       64.56       58.92      9.00 o 
  -9  10   7       77.17       63.76      8.67 o 
  -8  10   7       47.89       45.48      8.15 o 
  -7  10   7        6.92       11.31      3.88 o 
  -6  10   7        2.26        9.44      4.12 o 
  -5  10   7      196.43      197.94     11.37 o 
  -4  10   7     2273.06     2214.88     37.78 o 
  -3  10   7      145.35      137.00     10.30 o 
  -2  10   7        0.52        7.82      2.94 o 
  -1  10   7     2771.12     2827.03     30.75 o 
   0  10   7     1997.31     1943.00     35.12 o 
   1  10   7     1263.27     1164.89     24.73 o 
   2  10   7     2517.85     2520.12     36.32 o 
   3  10   7      122.51       91.30      8.27 o 
   4  10   7        2.35        3.31      2.51 o 
   5  10   7      395.95      398.49     10.31 o 
   6  10   7      572.43      587.81     14.41 o 
   7  10   7      991.21      970.40     16.07 o 
   8  10   7       27.97       25.13      6.54 o 
  -9  11   7       73.88       60.10      8.03 o 
  -8  11   7       76.08       76.15      8.15 o 
  -7  11   7      112.39       78.71      7.16 o 
  -6  11   7       22.62       25.11      6.12 o 
  -5  11   7     2948.20     2980.26     27.27 o 
  -4  11   7     3825.46     3971.78     43.07 o 
  -3  11   7     5670.66     5991.99     69.68 o 
  -2  11   7      703.33      661.34     12.29 o 
  -1  11   7      458.48      439.89     11.85 o 
   0  11   7     1519.78     1577.34     27.43 o 
   1  11   7       68.71       78.14      6.22 o 
   2  11   7       91.58       83.55      4.38 o 
   3  11   7      242.94      247.36     19.38 o 
   4  11   7       24.50       19.12      5.00 o 
   5  11   7        4.19       -0.36      3.22 o 
   6  11   7      719.43      661.40     12.09 o 
   7  11   7       60.07       64.41     10.38 o 
  -9  12   7        6.43       13.64      3.23 o 
  -8  12   7      126.41      122.64     11.18 o 
  -7  12   7      391.14      403.46     11.67 o 
  -6  12   7      261.66      237.66     10.41 o 
  -5  12   7      111.62       97.65      8.42 o 
  -4  12   7     2103.74     2038.92     46.09 o 
  -3  12   7     1871.27     1850.44     44.64 o 
  -2  12   7     1629.52     1745.95     16.00 o 
  -1  12   7      270.34      290.73     15.02 o 
   0  12   7     1034.32     1027.76     20.99 o 
   1  12   7      321.54      304.87     13.84 o 
   2  12   7      195.50      204.63      8.64 o 
   3  12   7      558.84      468.36      9.71 o 
   4  12   7      905.31      862.15     15.22 o 
   5  12   7      387.12      385.37     11.26 o 
   6  12   7      186.31      174.95     12.27 o 
   7  12   7       46.87       52.61      8.86 o 
  -8  13   7      561.03      514.95     12.02 o 
  -7  13   7      779.29      799.17     12.68 o 
  -6  13   7      279.71      298.76     11.13 o 
  -5  13   7     1207.57     1161.07     12.47 o 
  -4  13   7      561.41      553.59      9.69 o 
  -3  13   7      621.58      587.95      9.47 o 
  -2  13   7        3.78        7.07      5.47 o 
  -1  13   7       31.37       22.42      5.72 o 
   0  13   7     2362.15     2636.55     30.21 o 
   1  13   7      276.27      256.26     12.80 o 
   2  13   7      605.29      641.47     17.59 o 
   3  13   7       91.30       81.36      8.04 o 
   4  13   7       59.90       50.74     10.06 o 
   5  13   7       24.39       24.49      9.50 o 
   6  13   7      153.18      149.77     16.86 o 
   7  13   7      145.64      141.07     19.10 o 
  -8  14   7       63.24       54.57     16.35 o 
  -7  14   7       17.78       18.81      4.89 o 
  -6  14   7      813.35      771.28     14.04 o 
  -5  14   7      611.77      554.82     12.66 o 
  -4  14   7      728.26      708.04     15.36 o 
  -3  14   7      119.17      122.57     15.85 o 
  -2  14   7      870.76      781.83     14.06 o 
  -1  14   7       22.75       53.50      6.03 o 
   0  14   7       90.08       80.54     13.61 o 
   1  14   7      526.05      501.79      8.13 o 
   2  14   7      516.92      483.21     10.91 o 
   3  14   7     3468.37     3649.72     44.10 o 
   4  14   7     1158.22     1143.38     23.67 o 
   5  14   7     1458.44     1509.86     32.91 o 
   6  14   7      433.01      412.49     18.76 o 
   7  14   7      285.12      227.37     15.74 o 
  -8  15   7        4.25       10.94      5.82 o 
  -7  15   7     2241.28     2272.82     38.18 o 
  -6  15   7        1.19        8.98      3.54 o 
  -5  15   7     1943.88     1947.57     28.94 o 
  -4  15   7      359.51      391.93     11.99 o 
  -3  15   7      340.05      346.52     10.41 o 
  -2  15   7      326.36      306.28     12.74 o 
  -1  15   7       16.64       12.90      8.16 o 
   0  15   7      901.99      920.80     13.87 o 
   1  15   7       13.28       16.95      3.83 o 
   2  15   7      876.59      912.64     17.93 o 
   3  15   7      156.64      171.03      9.04 o 
   4  15   7       21.15       14.95      5.78 o 
   5  15   7       36.53       60.39     11.15 o 
   6  15   7      896.32      904.73     20.73 o 
  -7  16   7      138.28      152.49     13.90 o 
  -6  16   7      445.17      402.71     16.81 o 
  -5  16   7      192.36      209.57     16.95 o 
  -4  16   7       67.25       38.72      5.62 o 
  -3  16   7       29.55       20.74      5.84 o 
  -2  16   7      703.65      673.78     15.65 o 
  -1  16   7     1155.92     1116.40     16.17 o 
   0  16   7     2203.13     2163.63     23.68 o 
   1  16   7      779.31      759.42     15.48 o 
   2  16   7       67.55       60.10      9.77 o 
   3  16   7     1727.10     1758.48     31.08 o 
   4  16   7      109.47       93.11     10.67 o 
   5  16   7     2498.60     2607.07     38.75 o 
   6  16   7       74.48       46.94     10.27 o 
  -7  17   7     1595.66     1675.91     33.34 o 
  -6  17   7       44.71       39.66      7.37 o 
  -5  17   7      534.62      536.26     14.07 o 
  -4  17   7     2309.81     2418.07     43.74 o 
  -3  17   7      475.13      520.21     19.64 o 
  -2  17   7      909.05      770.21     16.89 o 
  -1  17   7       97.07       91.41      9.03 o 
   0  17   7      846.30      799.84     12.02 o 
   1  17   7      162.54      154.81      8.85 o 
   2  17   7       11.95       10.81      3.55 o 
   3  17   7        6.85        8.44      3.94 o 
   4  17   7      107.66       86.10     13.41 o 
   5  17   7      185.43      143.08     25.76 o 
   6  17   7      552.23      508.01     19.59 o 
  -7  18   7      237.41      147.98     27.16 o 
  -6  18   7       51.54       46.12      8.29 o 
  -5  18   7      157.46      139.30     15.36 o 
  -4  18   7      404.83      335.12     14.96 o 
  -3  18   7      435.55      458.12     15.49 o 
  -2  18   7      676.79      691.26     15.08 o 
  -1  18   7       63.35       35.72      8.63 o 
   0  18   7     4752.15     5110.75     83.44 o 
   1  18   7        0.02        3.22      3.68 o 
   2  18   7      264.70      259.30     26.16 o 
   3  18   7      161.13      150.83     16.89 o 
   4  18   7      708.67      702.31     27.71 o 
   5  18   7        6.43        4.47      6.27 o 
  -6  19   7       32.76       33.66      7.71 o 
  -5  19   7       44.12       28.23      5.86 o 
  -4  19   7     1653.02     1673.25     21.90 o 
  -3  19   7       76.52       97.55      9.94 o 
  -2  19   7      696.27      684.81     11.21 o 
  -1  19   7     2729.80     2654.33     37.74 o 
   0  19   7       65.56       75.86      8.28 o 
   1  19   7     1421.94     1480.27     21.38 o 
   2  19   7       34.33       24.80      7.40 o 
   3  19   7      828.51      826.40     31.18 o 
   4  19   7       34.52       22.70      5.84 o 
   5  19   7       37.50       23.86      7.80 o 
  -6  20   7      228.89      231.62     22.10 o 
  -5  20   7      591.61      577.66     25.44 o 
  -4  20   7      109.47      103.36     10.54 o 
  -3  20   7      182.55      227.84     16.46 o 
  -2  20   7      223.11      236.94     13.89 o 
  -1  20   7       75.10       85.37     10.26 o 
   0  20   7     1648.76     1608.85     18.72 o 
   1  20   7     1086.29     1031.86     20.01 o 
   2  20   7        2.81       -0.49      5.98 o 
   3  20   7     1820.96     1917.40     30.78 o 
   4  20   7        4.33        6.68      7.35 o 
  -5  21   7        2.76        8.39      3.76 o 
  -4  21   7       26.52       15.62      3.67 o 
  -3  21   7       18.08       13.78      4.82 o 
  -2  21   7        1.17        6.18      5.37 o 
  -1  21   7      948.12      939.79     14.05 o 
   0  21   7        1.05        0.86      4.29 o 
   1  21   7      843.79      955.87     17.43 o 
   2  21   7       42.70       36.79      7.76 o 
   3  21   7      519.52      546.33     15.88 o 
   4  21   7       22.71       25.64      8.84 o 
  -4  22   7       59.63       56.86      8.78 o 
  -3  22   7       34.02        9.38      5.96 o 
  -2  22   7        8.47       10.02      3.90 o 
  -1  22   7       58.68       31.88      7.55 o 
   0  22   7       62.64       59.07      7.54 o 
   1  22   7      119.43      132.45     11.27 o 
   2  22   7      277.26      261.33     22.65 o 
   3  22   7      136.84      112.43     13.88 o 
  -3  23   7       13.52       10.10      5.74 o 
  -2  23   7       71.90       51.58      8.65 o 
  -1  23   7       81.13       73.81      9.93 o 
   0  23   7        8.50        8.24      6.34 o 
   1  23   7      421.94      416.50     16.92 o 
   2  23   7       14.36       12.92      6.61 o 
  -2  24   7        1.20        2.96      4.86 o 
  -1  24   7      238.48      211.81     14.73 o 
   0  24   7      396.56      433.02     12.31 o 
   1  24   7       16.71       10.13      5.93 o 
 -10   0   8      928.92      970.21     33.94 o 
  -8   0   8      421.83      314.33     12.93 o 
  -6   0   8     3887.27     3821.76     53.87 o 
  -4   0   8     5711.94     6173.61     74.38 o 
  -2   0   8     4269.66     4552.59    179.53 o 
   0   0   8       34.62       54.70      9.35 o 
   2   0   8        4.16       19.24      6.54 o 
   4   0   8        8.60        3.23      2.70 o 
   6   0   8      625.65      869.28     35.65 o 
   8   0   8     1028.60     1028.25     31.93 o 
  -9   1   8      134.68      107.70      9.08 o 
  -8   1   8      419.51      414.06      9.14 o 
  -7   1   8      299.73      302.44     15.13 o 
  -6   1   8     1378.18     1369.64     19.17 o 
  -5   1   8       93.34      104.55      9.23 o 
  -4   1   8     7716.78     7937.05     72.14 o 
  -3   1   8        7.56        1.34      4.16 o 
  -2   1   8    11954.32    12522.80     81.71 o 
  -1   1   8       83.81       88.75      8.53 o 
   0   1   8      224.06      244.98     12.51 o 
   1   1   8     4512.36     4617.37     39.86 o 
   2   1   8      250.37      240.00      5.39 o 
   3   1   8     1470.90     1429.90     20.53 o 
   4   1   8       53.23       55.94      5.24 o 
   5   1   8      625.28      603.73     10.60 o 
   6   1   8     5135.20     5307.79     99.85 o 
   7   1   8      203.06      202.32     22.98 o 
   8   1   8     1293.85     1336.89     26.57 o 
  -9   2   8      693.64      686.99     20.77 o 
  -8   2   8       13.22        6.95      5.29 o 
  -7   2   8      842.01      907.11     14.73 o 
  -6   2   8      370.18      336.59     10.77 o 
  -5   2   8      624.91      571.39     13.86 o 
  -4   2   8      627.55      670.04     15.83 o 
  -3   2   8     1182.62     1341.97     23.04 o 
  -2   2   8     1053.18      977.75     17.23 o 
  -1   2   8      781.43      742.34     11.95 o 
   0   2   8       90.80      101.88      5.80 o 
   1   2   8       16.63       43.32      5.09 o 
   2   2   8     2112.41     2222.68     23.82 o 
   3   2   8        0.93       48.57      6.91 o 
   4   2   8      205.53      203.97      6.70 o 
   5   2   8       34.20       55.31      6.32 o 
   6   2   8      752.90      807.26     19.88 o 
   7   2   8       15.98       21.99      8.47 o 
   8   2   8      411.05      470.92     27.92 o 
  -9   3   8      205.84      183.91     11.56 o 
  -8   3   8      336.43      303.14      8.91 o 
  -7   3   8      232.27      267.53     13.85 o 
  -6   3   8      300.42      263.54     10.80 o 
  -5   3   8       77.09       85.48      8.63 o 
  -4   3   8     1354.74     1337.35     19.83 o 
  -3   3   8      354.29      332.60      8.57 o 
  -2   3   8        1.42        3.15      2.85 o 
  -1   3   8     1876.70     1923.36     23.57 o 
   0   3   8      244.68      274.94      7.83 o 
   1   3   8     6526.39     6632.49     49.73 o 
   2   3   8     1597.62     1469.23     21.13 o 
   3   3   8     8659.74     8925.77     91.88 o 
   4   3   8      200.15      179.08      6.68 o 
   5   3   8     2421.59     2445.19     25.89 o 
   6   3   8      584.16      482.29     17.49 o 
   7   3   8      201.82      188.51     30.52 o 
   8   3   8      382.34      397.22     41.10 o 
  -9   4   8      952.15      874.18     13.85 o 
  -8   4   8     1938.80     2049.69     29.50 o 
  -7   4   8      233.24      253.45     10.58 o 
  -6   4   8      522.00      457.69     10.57 o 
  -5   4   8       82.34       93.28      8.24 o 
  -4   4   8      351.09      378.92      8.62 o 
  -3   4   8        1.99        3.14      3.33 o 
  -2   4   8      665.41      632.03     11.21 o 
  -1   4   8      845.97      821.64     11.01 o 
   0   4   8       19.74       37.02      4.11 o 
   1   4   8     1107.03     1214.18     14.44 o 
   2   4   8      791.05      882.32     18.83 o 
   3   4   8       64.97      134.32     16.18 o 
   4   4   8       81.01       83.72      9.29 o 
   5   4   8      101.97      110.23      9.99 o 
   6   4   8       43.05       20.79      4.65 o 
   7   4   8        2.14        7.19      4.84 o 
   8   4   8      168.78      160.48     35.97 o 
  -9   5   8      390.92      367.72     14.48 o 
  -8   5   8      244.31      202.65     11.29 o 
  -7   5   8       56.78       54.63      6.71 o 
  -6   5   8      179.97      197.55     14.11 o 
  -5   5   8      573.97      536.29     11.00 o 
  -4   5   8      443.88      420.60     11.40 o 
  -3   5   8     2964.91     3037.16     30.11 o 
  -2   5   8      206.48      206.42      7.88 o 
  -1   5   8      368.77      337.80      6.85 o 
   0   5   8     3647.40     3966.77     43.34 o 
   1   5   8     2716.09     2745.24     35.79 o 
   2   5   8     9994.46    10127.86     79.65 o 
   3   5   8     6627.44     6831.97    101.65 o 
   4   5   8      984.86      942.63     14.62 o 
   5   5   8      200.82      197.44      8.01 o 
   6   5   8     1668.41     1759.30     28.60 o 
   7   5   8        9.98        8.40      4.75 o 
   8   5   8      197.31      179.02     33.03 o 
  -9   6   8       94.13      103.78     11.63 o 
  -8   6   8     1344.82     1427.78     18.40 o 
  -7   6   8       53.88       58.39      5.62 o 
  -6   6   8      604.01      599.90     10.63 o 
  -5   6   8      952.16      926.44     15.26 o 
  -4   6   8     1918.66     1860.05     15.93 o 
  -3   6   8     1975.61     2023.29     61.57 o 
  -2   6   8       81.19       75.26      6.14 o 
  -1   6   8      468.23      419.29      9.79 o 
   0   6   8        8.15        8.80      2.20 o 
   1   6   8      474.10      425.86      9.44 o 
   2   6   8       89.25      105.72      7.54 o 
   3   6   8      651.81      657.62     25.35 o 
   4   6   8      201.27      207.63      9.01 o 
   5   6   8       25.43       20.72      3.94 o 
   6   6   8      614.30      573.79      9.56 o 
   7   6   8      107.92       95.97     11.56 o 
   8   6   8       62.15       50.11     10.88 o 
  -9   7   8      108.74       98.58      8.91 o 
  -8   7   8        3.67        7.53      3.99 o 
  -7   7   8      181.33      168.74     10.41 o 
  -6   7   8       10.06       14.52      5.11 o 
  -5   7   8     1234.28     1162.70     17.40 o 
  -4   7   8      367.27      353.81      8.81 o 
  -3   7   8    11335.88    11958.78    112.46 o 
  -2   7   8      787.96      754.12     10.84 o 
  -1   7   8     1725.45     1720.67     14.92 o 
   0   7   8       47.77       46.93      4.77 o 
   1   7   8       43.22       29.44      3.33 o 
   2   7   8     1378.68     1320.00     38.77 o 
   3   7   8     1633.63     1556.57     49.37 o 
   4   7   8        5.67        6.22      3.58 o 
   5   7   8      733.21      703.35     15.18 o 
   6   7   8      360.57      334.13     10.82 o 
   7   7   8     1180.86     1191.85     21.48 o 
   8   7   8       18.48       21.52      6.54 o 
  -9   8   8       86.57       95.92     12.21 o 
  -8   8   8      337.37      339.76      8.56 o 
  -7   8   8     1296.38     1391.85     22.57 o 
  -6   8   8      780.64      784.55     11.43 o 
  -5   8   8      400.97      377.41      7.97 o 
  -4   8   8      664.35      645.00     12.54 o 
  -3   8   8     1322.69     1411.10     22.60 o 
  -2   8   8        0.35        8.81      2.97 o 
  -1   8   8      534.92      524.36      8.61 o 
   0   8   8     1328.62     1306.58     16.60 o 
   1   8   8      637.90      599.39     14.63 o 
   2   8   8        3.02        3.66      1.21 o 
   3   8   8      194.60      244.16      8.78 o 
   4   8   8        4.66       12.38      4.19 o 
   5   8   8      139.23      131.92     13.24 o 
   6   8   8       23.95       15.36      5.08 o 
   7   8   8       61.56       91.87     11.60 o 
   8   8   8       19.22       19.35      8.03 o 
  -9   9   8      201.70      201.58     25.62 o 
  -8   9   8      294.54      265.91      9.81 o 
  -7   9   8      561.89      548.46     11.92 o 
  -6   9   8      392.94      391.27     11.24 o 
  -5   9   8     1826.98     1829.52     20.33 o 
  -4   9   8      364.95      331.22     13.81 o 
  -3   9   8     2290.80     2288.47     23.73 o 
  -2   9   8       81.86       89.81      8.08 o 
  -1   9   8       37.76       26.24      5.61 o 
   0   9   8      976.87     1013.35     22.64 o 
   1   9   8       42.83       59.03      3.94 o 
   2   9   8     1155.82     1109.74     13.34 o 
   3   9   8     1718.29     1748.21     26.26 o 
   4   9   8      975.26      935.45     13.23 o 
   5   9   8        2.88       11.10      3.80 o 
   6   9   8        5.78        3.52      2.92 o 
   7   9   8      947.64      950.92     17.35 o 
  -9  10   8      743.63      745.64     18.42 o 
  -8  10   8      253.56      269.04     13.43 o 
  -7  10   8      262.03      258.61     10.66 o 
  -6  10   8      708.25      676.99     12.64 o 
  -5  10   8       12.08       11.64      3.48 o 
  -4  10   8     3998.39     4018.32     55.92 o 
  -3  10   8     3201.21     3249.87     30.48 o 
  -2  10   8     3383.52     3374.80     46.34 o 
  -1  10   8      215.54      219.02      9.47 o 
   0  10   8     1495.26     1620.56     28.32 o 
   1  10   8       90.81      100.09      8.55 o 
   2  10   8      128.21      136.45      6.54 o 
   3  10   8       11.54       18.39      4.55 o 
   4  10   8       99.01       84.04      8.69 o 
   5  10   8       66.30       44.09      6.73 o 
   6  10   8      225.67      236.57     11.97 o 
   7  10   8      223.85      185.01     20.13 o 
  -8  11   8      671.21      602.91     17.96 o 
  -7  11   8        0.15       -2.95      4.71 o 
  -6  11   8        1.20        4.63      3.37 o 
  -5  11   8      185.31      175.49      9.52 o 
  -4  11   8      170.40      158.00     11.18 o 
  -3  11   8     2811.22     2843.28     30.25 o 
  -2  11   8      182.90      123.08     47.16 o 
  -1  11   8       33.87       26.67      6.37 o 
   0  11   8     1265.65     1330.21     17.18 o 
   1  11   8     2089.71     2091.55     24.55 o 
   2  11   8     1917.91     1976.91     28.20 o 
   3  11   8     3611.42     3752.93     40.88 o 
   4  11   8     1351.72     1357.46     36.99 o 
   5  11   8      529.01      506.38     16.44 o 
   6  11   8       59.63       53.07      9.37 o 
   7  11   8      323.74      326.08     30.08 o 
  -8  12   8      314.71      281.91     15.24 o 
  -7  12   8     2264.66     2429.91     25.21 o 
  -6  12   8       30.95       17.97      4.90 o 
  -5  12   8     2038.23     2027.97     24.11 o 
  -4  12   8       68.67       57.70      6.64 o 
  -3  12   8     1557.91     1565.13     18.07 o 
  -2  12   8       22.80       16.24      5.25 o 
  -1  12   8       11.28       15.30      8.16 o 
   0  12   8       18.78       12.73      6.05 o 
   1  12   8        6.85       12.39      7.71 o 
   2  12   8       16.02       28.35      4.62 o 
   3  12   8       79.34      123.14     13.09 o 
   4  12   8        0.19        2.14      7.04 o 
   5  12   8      117.28      124.36     14.57 o 
   6  12   8       23.18       15.00      5.28 o 
   7  12   8        1.33       12.36      7.24 o 
  -8  13   8       31.18       24.17      5.75 o 
  -7  13   8        2.76        8.59      3.98 o 
  -6  13   8        3.11        7.42      4.00 o 
  -5  13   8       97.85       65.71      9.79 o 
  -4  13   8     1749.39     1767.64     24.32 o 
  -3  13   8      776.27      705.64     15.43 o 
  -2  13   8      510.58      507.26     15.81 o 
  -1  13   8     1451.92     1542.07     18.92 o 
   0  13   8      148.70      152.47     12.53 o 
   1  13   8      308.86      324.49     12.30 o 
   2  13   8     1111.68     1077.28     25.06 o 
   3  13   8     3317.49     3549.82     49.41 o 
   4  13   8       91.59       91.52     11.78 o 
   5  13   8     2005.45     2145.70     31.96 o 
   6  13   8       10.19        5.34      4.60 o 
   7  13   8      228.28      224.10     17.26 o 
  -8  14   8       75.13       75.07     10.00 o 
  -7  14   8     2314.60     2403.62     33.60 o 
  -6  14   8      315.83      292.33     14.06 o 
  -5  14   8     1744.25     1795.98     27.06 o 
  -4  14   8     1246.42     1233.56     16.52 o 
  -3  14   8       47.27       43.69      8.13 o 
  -2  14   8      255.15      258.74     10.71 o 
  -1  14   8      453.48      432.24     11.01 o 
   0  14   8       64.64       68.21      6.46 o 
   1  14   8       43.15       46.94      6.55 o 
   2  14   8       55.05       75.97      8.50 o 
   3  14   8        0.34        5.89      7.37 o 
   4  14   8        8.38        8.25      5.21 o 
   5  14   8      262.86      316.96     21.30 o 
   6  14   8      203.34      212.84     21.65 o 
  -7  15   8       20.81       11.33      5.64 o 
  -6  15   8      261.88      223.22     21.52 o 
  -5  15   8        5.98       11.61      4.22 o 
  -4  15   8     3660.85     3917.00     50.77 o 
  -3  15   8        0.40        0.44      6.38 o 
  -2  15   8      812.37      794.28     15.37 o 
  -1  15   8       79.04       98.06      9.62 o 
   0  15   8     2084.00     2055.83     23.31 o 
   1  15   8       54.79       55.83      8.51 o 
   2  15   8       26.47       11.83      8.38 o 
   3  15   8       16.72       17.17      4.68 o 
   4  15   8      839.67      871.98     20.79 o 
   5  15   8      575.88      672.20     16.65 o 
   6  15   8      482.44      356.91     24.21 o 
  -7  16   8      829.17      903.11     24.92 o 
  -6  16   8        2.05        4.20      4.43 o 
  -5  16   8       13.49       11.58      4.90 o 
  -4  16   8      842.84      849.62     15.26 o 
  -3  16   8       23.11       23.75      5.86 o 
  -2  16   8     1399.99     1456.14     23.02 o 
  -1  16   8      543.99      556.41     12.36 o 
   0  16   8     3329.94     3239.25     66.41 o 
   1  16   8       73.70       88.76      6.25 o 
   2  16   8      569.95      551.42     11.33 o 
   3  16   8       28.44       19.96      8.12 o 
   4  16   8        0.18        9.38      5.13 o 
   5  16   8      305.84      391.35     18.09 o 
   6  16   8      404.38      467.60     39.40 o 
  -7  17   8       26.47       12.73     16.39 o 
  -6  17   8      657.81      613.96     14.41 o 
  -5  17   8       35.38       42.36      7.16 o 
  -4  17   8      614.69      593.56     13.53 o 
  -3  17   8       82.67       79.97      8.25 o 
  -2  17   8      431.74      459.49     13.59 o 
  -1  17   8     3203.02     3189.67     51.18 o 
   0  17   8       35.05       33.45      5.63 o 
   1  17   8     1394.41     1438.36     25.88 o 
   2  17   8       41.34       33.18      8.00 o 
   3  17   8     1585.76     1607.98     24.37 o 
   4  17   8       31.97       25.54      8.56 o 
   5  17   8      116.64      105.54     12.87 o 
  -6  18   8      181.43      186.07     15.34 o 
  -5  18   8       24.19       24.45      5.01 o 
  -4  18   8      248.10      262.34     17.22 o 
  -3  18   8       10.16       16.06      4.38 o 
  -2  18   8      260.28      259.93     10.91 o 
  -1  18   8     1060.11     1059.48     18.69 o 
   0  18   8     1224.10     1294.01     18.97 o 
   1  18   8     1225.03     1197.08     36.43 o 
   2  18   8        1.88        5.84      4.71 o 
   3  18   8      122.34      136.71     14.97 o 
   4  18   8      235.55      233.08     15.38 o 
   5  18   8        2.04        3.77      6.69 o 
  -6  19   8      201.25      214.52     22.82 o 
  -5  19   8      219.64      191.24     11.73 o 
  -4  19   8      257.83      255.73     13.93 o 
  -3  19   8       65.38       64.24      8.27 o 
  -2  19   8        3.44        0.38      6.00 o 
  -1  19   8      645.49      628.55     17.95 o 
   0  19   8      735.30      689.67     16.86 o 
   1  19   8      903.16      932.45     17.24 o 
   2  19   8      218.70      203.50     26.53 o 
   3  19   8     2495.07     2482.22     38.95 o 
   4  19   8      931.43      956.27     40.13 o 
  -5  20   8        3.21        4.43      6.15 o 
  -4  20   8      220.66      185.69     12.31 o 
  -3  20   8        2.23        3.05      5.75 o 
  -2  20   8      104.77      110.71     10.12 o 
  -1  20   8       18.54       27.41      6.13 o 
   0  20   8      733.66      749.31     14.83 o 
   1  20   8       52.11       49.84      8.39 o 
   2  20   8       18.15       11.74      5.18 o 
   3  20   8       32.23       51.05     17.65 o 
   4  20   8      133.13      165.51     32.86 o 
  -4  21   8      199.43      145.25     16.54 o 
  -3  21   8      219.00      191.71     16.57 o 
  -2  21   8      363.57      373.09     14.61 o 
  -1  21   8      163.57      117.33     14.50 o 
   0  21   8     1080.21     1065.20     28.55 o 
   1  21   8        0.33        9.83      4.27 o 
   2  21   8      247.40      238.78     16.88 o 
   3  21   8        0.22        1.69      7.33 o 
  -4  22   8      419.41      408.63     13.91 o 
  -3  22   8      316.34      334.33     11.81 o 
  -2  22   8       58.33       43.47      7.91 o 
  -1  22   8      651.63      608.11     15.13 o 
   0  22   8      744.75      844.63     25.79 o 
   1  22   8       20.66       18.31      5.56 o 
   2  22   8       16.96       15.53      6.31 o 
  -2  23   8        0.45        2.94      5.15 o 
  -1  23   8      101.88       86.87     10.16 o 
   0  23   8       28.86        6.49      5.39 o 
   1  23   8      349.76      372.96     19.37 o 
  -9   0   9      133.40      125.91     18.33 o 
  -7   0   9       15.05       23.57      8.00 o 
  -5   0   9      596.09      559.25     20.87 o 
  -3   0   9      184.97      235.98     17.02 o 
  -1   0   9     3325.45     3105.57     48.39 o 
   1   0   9     7818.16     8231.55     96.29 o 
   3   0   9     7155.93     7463.50     88.12 o 
   5   0   9     1034.94      979.81     73.16 o 
   7   0   9       16.21       18.33     15.46 o 
  -9   1   9      143.37      150.81      9.57 o 
  -8   1   9       10.07       15.78      5.09 o 
  -7   1   9       68.22       52.45      8.05 o 
  -6   1   9       18.96       34.78      5.56 o 
  -5   1   9       61.23       65.43      7.04 o 
  -4   1   9      484.34      452.64     10.38 o 
  -3   1   9      872.44      828.91     12.79 o 
  -2   1   9      918.91      964.45     17.80 o 
  -1   1   9       93.61      111.25      7.26 o 
   0   1   9      263.52      268.36      6.91 o 
   1   1   9       27.19       86.74     18.24 o 
   2   1   9      464.69      489.34     11.22 o 
   3   1   9      293.43      317.14     11.84 o 
   4   1   9      291.84      309.34      9.58 o 
   5   1   9        0.04        4.22      2.57 o 
   6   1   9      212.08      188.87     19.64 o 
   7   1   9      243.65      216.94     21.52 o 
   8   1   9       73.66       59.88     10.37 o 
  -9   2   9        2.91        9.16      5.71 o 
  -8   2   9      114.20      110.77      8.91 o 
  -7   2   9      602.37      616.19     10.48 o 
  -6   2   9     1246.73     1193.30     14.34 o 
  -5   2   9     1324.71     1271.97     18.11 o 
  -4   2   9      864.87      901.22     16.11 o 
  -3   2   9      617.08      565.48     11.04 o 
  -2   2   9     1612.51     1646.81     22.87 o 
  -1   2   9      832.13      742.31     16.22 o 
   0   2   9      848.92      724.51     14.80 o 
   1   2   9     6844.90     7229.78     65.06 o 
   2   2   9     1319.50     1379.79     24.42 o 
   3   2   9     1535.33     1541.53     21.31 o 
   4   2   9     1008.43     1043.90     12.00 o 
   5   2   9       47.74       44.85      9.39 o 
   6   2   9     2185.31     2158.15     34.05 o 
   7   2   9       45.99       29.49     14.15 o 
   8   2   9      256.49      189.47     39.05 o 
  -9   3   9       21.35       14.08      4.65 o 
  -8   3   9     1114.79      980.07     26.72 o 
  -7   3   9      104.32      111.54      8.01 o 
  -6   3   9     1956.49     2073.86     22.88 o 
  -5   3   9      932.67      922.06     14.47 o 
  -4   3   9      454.55      437.16     12.68 o 
  -3   3   9      899.03      876.87     15.54 o 
  -2   3   9      118.68      108.84      6.61 o 
  -1   3   9        0.43       10.21      3.50 o 
   0   3   9      787.13      768.06     11.85 o 
   1   3   9      112.13      113.34      8.65 o 
   2   3   9      505.09      563.09     10.28 o 
   3   3   9        2.02        2.02      2.24 o 
   4   3   9      225.70      246.14     10.58 o 
   5   3   9      116.23      116.60     10.59 o 
   6   3   9     1182.23     1155.91     25.99 o 
   7   3   9      356.60      324.89     30.63 o 
   8   3   9      358.04      366.30     29.12 o 
  -9   4   9       45.51       47.82      5.64 o 
  -8   4   9       50.93       50.09      7.87 o 
  -7   4   9      527.64      513.99     10.28 o 
  -6   4   9     2300.32     2285.85     37.82 o 
  -5   4   9     1657.03     1710.93     21.54 o 
  -4   4   9       30.01       25.61      5.26 o 
  -3   4   9     2809.65     2928.21     35.45 o 
  -2   4   9      157.08      180.25     10.13 o 
  -1   4   9     1240.50     1210.92     17.71 o 
   0   4   9     2013.56     2124.09     25.14 o 
   1   4   9       11.82       13.02      2.75 o 
   2   4   9     1790.93     1880.27     24.32 o 
   3   4   9       69.88       60.40      4.83 o 
   4   4   9     1491.22     1471.50     35.59 o 
   5   4   9      663.45      645.77     16.63 o 
   6   4   9     3741.03     3592.06     46.29 o 
   7   4   9      994.87      979.95     30.18 o 
  -9   5   9      134.17      138.82     14.60 o 
  -8   5   9       39.92       31.62      4.99 o 
  -7   5   9     1093.54     1066.91     15.38 o 
  -6   5   9      391.36      400.92     10.63 o 
  -5   5   9       45.84       45.02      6.32 o 
  -4   5   9      992.91      963.97     15.28 o 
  -3   5   9     2028.90     2095.32     27.35 o 
  -2   5   9     1239.82     1168.45     17.88 o 
  -1   5   9      837.09      802.57     12.53 o 
   0   5   9       68.89      101.32     10.12 o 
   1   5   9      224.13      243.32     10.89 o 
   2   5   9      176.96      172.99      6.58 o 
   3   5   9       63.69       51.05      4.73 o 
   4   5   9      247.71      237.10     15.79 o 
   5   5   9       13.87       26.48      5.43 o 
   6   5   9      817.86      870.62     14.62 o 
   7   5   9      418.87      409.87     25.20 o 
  -9   6   9        6.54        5.25      5.90 o 
  -8   6   9       74.46       58.36      9.74 o 
  -7   6   9      591.94      557.94     19.08 o 
  -6   6   9      384.23      384.48     10.66 o 
  -5   6   9      305.42      307.22      8.88 o 
  -4   6   9       80.12       63.19      7.97 o 
  -3   6   9     2975.59     3094.65     28.73 o 
  -2   6   9      439.11      454.65     13.43 o 
  -1   6   9      672.06      689.81     13.97 o 
   0   6   9     6217.13     6437.34     71.44 o 
   1   6   9     3067.03     3200.99     26.96 o 
   2   6   9      208.41      202.06      6.18 o 
   3   6   9       18.31        9.12      3.07 o 
   4   6   9      748.74      732.69     32.85 o 
   5   6   9      677.06      691.41     11.83 o 
   6   6   9      296.19      256.26     28.04 o 
   7   6   9      862.02      883.53     43.51 o 
  -9   7   9      185.72      173.28     15.21 o 
  -8   7   9      468.68      403.65     14.22 o 
  -7   7   9        3.66        3.40      4.74 o 
  -6   7   9      427.44      454.05      8.70 o 
  -5   7   9      362.01      373.59     12.07 o 
  -4   7   9       86.15       87.50      7.53 o 
  -3   7   9      505.76      426.52     30.43 o 
  -2   7   9     1704.85     1681.00     21.97 o 
  -1   7   9       50.37       42.06      5.20 o 
   0   7   9       60.99       85.17      7.16 o 
   1   7   9        2.69       10.89      3.35 o 
   2   7   9       35.65       50.08      4.65 o 
   3   7   9      245.03      252.42      8.25 o 
   4   7   9        4.39       14.80      4.60 o 
   5   7   9      131.17      117.21     13.38 o 
   6   7   9      913.57      940.84     23.27 o 
   7   7   9        0.04       -5.12      6.10 o 
  -9   8   9       10.75       16.36      6.42 o 
  -8   8   9        0.35       10.20      8.27 o 
  -7   8   9      158.61      154.20     12.04 o 
  -6   8   9        1.18        5.62      4.58 o 
  -5   8   9      945.56      877.51     20.14 o 
  -4   8   9     1017.86     1017.93     16.69 o 
  -3   8   9      605.56      509.88     21.18 o 
  -2   8   9     4249.89     4268.06     58.84 o 
  -1   8   9      322.73      307.57      9.79 o 
   0   8   9     5077.45     5293.96     62.74 o 
   1   8   9       60.94       70.28      7.39 o 
   2   8   9     2436.22     2545.81     30.67 o 
   3   8   9     1040.59      975.10     12.72 o 
   4   8   9      467.95      420.16     12.29 o 
   5   8   9      246.72      249.76     14.81 o 
   6   8   9        3.20       11.61      4.42 o 
   7   8   9      144.11       92.04     12.97 o 
  -8   9   9      165.96      131.02      8.56 o 
  -7   9   9     1623.96     1660.73     18.53 o 
  -6   9   9       15.04        9.15      5.56 o 
  -5   9   9     1390.30     1436.37     19.89 o 
  -4   9   9     1015.80      968.28     15.68 o 
  -3   9   9      428.97      405.69      9.75 o 
  -2   9   9     2420.21     2399.75     38.29 o 
  -1   9   9      370.14      341.15     11.09 o 
   0   9   9       73.25      100.02      8.52 o 
   1   9   9      833.37      859.81     12.74 o 
   2   9   9       54.94       53.81      5.37 o 
   3   9   9      365.91      348.59      8.04 o 
   4   9   9      175.05      142.67     16.03 o 
   5   9   9        0.12        5.83      5.58 o 
   6   9   9      158.59      168.80     23.01 o 
   7   9   9       11.12       15.76      4.90 o 
  -8  10   9       67.76       61.39      7.83 o 
  -7  10   9     1487.60     1459.73     20.18 o 
  -6  10   9       60.67       73.17      6.46 o 
  -5  10   9     3181.21     3193.74     37.42 o 
  -4  10   9      169.32      162.56      7.39 o 
  -3  10   9     2148.78     2172.57     22.39 o 
  -2  10   9      499.64      462.75     35.55 o 
  -1  10   9      495.15      437.90     10.62 o 
   0  10   9      605.18      677.79     20.30 o 
   1  10   9       62.29       75.04      6.99 o 
   2  10   9      412.53      373.93      9.17 o 
   3  10   9     2391.64     2381.23     42.05 o 
   4  10   9       79.47       61.95      7.84 o 
   5  10   9     2615.40     2791.50     46.84 o 
   6  10   9        3.74        3.14      5.50 o 
   7  10   9      360.62      278.02     12.67 o 
  -8  11   9       52.46       52.81      7.41 o 
  -7  11   9     2590.71     2709.39     30.98 o 
  -6  11   9        1.18       14.82      8.19 o 
  -5  11   9      725.13      680.14     11.95 o 
  -4  11   9     1671.91     1766.64     27.44 o 
  -3  11   9      581.96      534.60     15.07 o 
  -2  11   9     2740.59     2818.05     47.47 o 
  -1  11   9      650.27      688.00     12.22 o 
   0  11   9     1670.91     1704.14     30.92 o 
   1  11   9      428.22      448.13     11.43 o 
   2  11   9        9.55        9.92      2.93 o 
   3  11   9      405.14      413.84     15.78 o 
   4  11   9       69.16       64.27      9.90 o 
   5  11   9       21.98       37.21     13.83 o 
   6  11   9      166.32      154.98     22.45 o 
  -8  12   9      149.41      144.19     20.63 o 
  -7  12   9     1348.34     1274.58     21.07 o 
  -6  12   9      901.06      899.12     14.25 o 
  -5  12   9      465.33      494.45     14.14 o 
  -4  12   9       84.31       75.75     11.44 o 
  -3  12   9     1487.26     1436.37     19.89 o 
  -2  12   9      474.96      462.63     11.15 o 
  -1  12   9       28.48       10.47      5.20 o 
   0  12   9     1861.30     1791.17     24.93 o 
   1  12   9      205.06      204.94     10.08 o 
   2  12   9      478.82      495.19     15.72 o 
   3  12   9       65.99       46.16      6.98 o 
   4  12   9      392.90      336.80     23.09 o 
   5  12   9     1565.71     1639.32     35.92 o 
   6  12   9      306.09      310.42     13.78 o 
  -8  13   9       44.84       18.91      6.08 o 
  -7  13   9      758.65      728.69     22.26 o 
  -6  13   9      270.86      268.36     17.08 o 
  -5  13   9        8.47       14.89      4.84 o 
  -4  13   9     3581.06     3782.24     47.74 o 
  -3  13   9       43.21       34.36      6.21 o 
  -2  13   9      904.79      906.16     14.04 o 
  -1  13   9      615.91      594.23     15.07 o 
   0  13   9      435.97      481.86     12.13 o 
   1  13   9       27.26       27.66      5.77 o 
   2  13   9      382.64      394.16     10.05 o 
   3  13   9      236.43      281.46     12.13 o 
   4  13   9      163.73      218.48     25.15 o 
   5  13   9       34.95       25.26      8.91 o 
   6  13   9       45.50       28.56      8.16 o 
  -7  14   9      360.29      315.85     13.00 o 
  -6  14   9       39.21       29.97      8.07 o 
  -5  14   9        4.90       19.14      5.73 o 
  -4  14   9        6.01       10.60      4.55 o 
  -3  14   9        8.28        7.93      5.83 o 
  -2  14   9     1433.63     1421.38     19.38 o 
  -1  14   9     5569.44     5528.15    115.05 o 
   0  14   9     1107.80     1046.09     15.36 o 
   1  14   9     1395.91     1477.68     19.06 o 
   2  14   9      378.68      394.98     19.55 o 
   3  14   9      852.43      855.31     21.60 o 
   4  14   9      238.25      218.72     33.32 o 
   5  14   9       54.41       68.70     12.02 o 
   6  14   9       68.50       60.12      7.81 o 
  -7  15   9      129.70       92.70     13.14 o 
  -6  15   9        6.78        1.80      4.37 o 
  -5  15   9       73.69       68.14     14.04 o 
  -4  15   9      433.72      411.11     10.79 o 
  -3  15   9      299.47      305.94     21.48 o 
  -2  15   9      467.90      480.98     13.02 o 
  -1  15   9      403.60      368.43     12.59 o 
   0  15   9      748.81      711.66     17.91 o 
   1  15   9        1.29       14.52      4.07 o 
   2  15   9       13.82       17.27      4.66 o 
   3  15   9        7.98       14.17      9.55 o 
   4  15   9        2.97       -0.17      6.19 o 
   5  15   9       27.80       36.48      9.25 o 
  -7  16   9       69.40       69.83     13.46 o 
  -6  16   9      202.89      184.08     15.74 o 
  -5  16   9        3.76       -1.58      6.33 o 
  -4  16   9      170.43      166.63     11.47 o 
  -3  16   9        2.27        8.21      5.32 o 
  -2  16   9       69.28       68.37      8.73 o 
  -1  16   9     1690.24     1737.99     30.47 o 
   0  16   9       92.92       83.14      8.54 o 
   1  16   9     3080.15     3255.64     70.47 o 
   2  16   9       63.54       61.17      9.11 o 
   3  16   9     2729.44     2876.15     63.55 o 
   4  16   9      887.12      888.79     18.82 o 
   5  16   9      150.60      109.52     18.66 o 
  -6  17   9      680.58      651.31     13.09 o 
  -5  17   9       13.82        7.89      5.57 o 
  -4  17   9       78.51       79.99      9.51 o 
  -3  17   9       55.99       64.62      7.75 o 
  -2  17   9      415.58      464.85     12.67 o 
  -1  17   9       44.30       22.33      6.74 o 
   0  17   9      137.41      142.07      8.99 o 
   1  17   9      414.51      422.94     20.23 o 
   2  17   9      842.61      922.67     20.40 o 
   3  17   9      419.41      404.36     20.79 o 
   4  17   9       48.42       33.71      8.83 o 
   5  17   9       95.08      122.14     19.71 o 
  -6  18   9      614.87      619.01     15.71 o 
  -5  18   9        0.09        8.55      6.66 o 
  -4  18   9      942.63      944.35     20.22 o 
  -3  18   9        0.62       -1.14      4.69 o 
  -2  18   9      237.92      220.89     12.43 o 
  -1  18   9       52.31       54.53      7.42 o 
   0  18   9       21.70       19.24      4.40 o 
   1  18   9        1.53        5.81      6.56 o 
   2  18   9      408.87      442.65     14.19 o 
   3  18   9      337.76      368.49     37.53 o 
   4  18   9     1827.88     1789.50     38.36 o 
  -5  19   9      679.21      734.46     20.27 o 
  -4  19   9       27.82        6.97      4.33 o 
  -3  19   9      428.53      455.99     18.45 o 
  -2  19   9        4.21        7.95      4.24 o 
  -1  19   9        3.25        8.34      3.65 o 
   0  19   9      175.49      167.66     20.53 o 
   1  19   9        1.13        2.57      6.72 o 
   2  19   9       19.31       23.26      7.94 o 
   3  19   9       81.72      109.84     14.58 o 
  -4  20   9      161.63      149.54     17.74 o 
  -3  20   9      218.45      195.81     15.80 o 
  -2  20   9       26.64       54.91     17.66 o 
  -1  20   9     1048.84     1081.24     19.06 o 
   0  20   9       57.72       38.22      8.95 o 
   1  20   9        3.08        8.48      3.81 o 
   2  20   9       15.37       -3.40      7.44 o 
   3  20   9      190.74      161.65     24.55 o 
  -4  21   9       25.27       14.77      9.73 o 
  -3  21   9      497.36      531.04     18.47 o 
  -2  21   9       24.76       19.54      4.00 o 
  -1  21   9      209.16      237.63     13.16 o 
   0  21   9      153.38      181.66     11.74 o 
   1  21   9        0.23        0.88      5.34 o 
   2  21   9        0.03        3.97      5.77 o 
  -2  22   9       68.28       42.13      7.36 o 
  -1  22   9      739.19      665.41     20.29 o 
   0  22   9     1214.59     1238.31     27.50 o 
   1  22   9      104.69      110.21     10.06 o 
  -8   0  10      862.89     1041.47     19.93 o 
  -6   0  10      118.23      109.28     13.29 o 
  -4   0  10       75.53      122.55     10.33 o 
  -2   0  10     2028.61     2030.46     23.06 o 
   0   0  10      954.68      980.43     32.40 o 
   2   0  10      241.69      333.43     25.75 o 
   4   0  10     1754.22     1671.99     43.56 o 
  -9   1  10       75.35       51.92     10.28 o 
  -8   1  10     2019.59     2001.67     40.45 o 
  -7   1  10      112.49      104.22     11.78 o 
  -6   1  10      888.57      920.08     15.38 o 
  -5   1  10      185.71      149.83     10.30 o 
  -4   1  10     2061.71     2040.09     24.39 o 
  -3   1  10     1765.87     1729.60     20.21 o 
  -2   1  10       90.12       89.83      9.95 o 
  -1   1  10      292.45      287.81      9.23 o 
   0   1  10       13.48        7.35      3.66 o 
   1   1  10     1269.59     1271.08     13.39 o 
   2   1  10     5911.24     6080.65     61.00 o 
   3   1  10       18.01       12.55      3.55 o 
   4   1  10     1061.64     1083.55     23.25 o 
   5   1  10      402.76      377.56     20.73 o 
   6   1  10     1249.80     1217.83     87.69 o 
   7   1  10      128.57       94.96     22.23 o 
  -9   2  10       50.89       39.81      6.59 o 
  -8   2  10      463.21      450.57     15.22 o 
  -7   2  10      204.91      217.96      9.06 o 
  -6   2  10      681.02      594.42     11.44 o 
  -5   2  10      225.52      234.41     10.51 o 
  -4   2  10       22.91       21.93      4.75 o 
  -3   2  10     1264.57     1279.35     12.71 o 
  -2   2  10      436.19      467.54     17.62 o 
  -1   2  10      441.29      470.77     10.88 o 
   0   2  10       21.82       23.80      5.39 o 
   1   2  10       58.74       81.11      7.77 o 
   2   2  10      325.17      323.43      7.96 o 
   3   2  10        2.73        4.04      2.00 o 
   4   2  10       20.10       24.65      5.97 o 
   5   2  10       10.00       11.04      3.54 o 
   6   2  10       28.38       37.28      6.94 o 
   7   2  10       31.66       39.96     15.97 o 
  -9   3  10       83.23       95.57     11.34 o 
  -8   3  10      371.66      333.99     12.34 o 
  -7   3  10        1.14        7.86      4.91 o 
  -6   3  10       37.81       33.05      7.97 o 
  -5   3  10      213.25      208.00     10.11 o 
  -4   3  10     2335.99     2380.57     28.99 o 
  -3   3  10     4824.76     4820.37     95.11 o 
  -2   3  10     5991.66     6328.97     55.25 o 
  -1   3  10     1596.26     1640.42     27.46 o 
   0   3  10     2027.88     2080.41     20.67 o 
   1   3  10     3505.93     3580.22     39.96 o 
   2   3  10      124.09      124.13     11.27 o 
   3   3  10       29.17       24.86      3.30 o 
   4   3  10       52.21       38.19      5.71 o 
   5   3  10      731.64      720.07     19.36 o 
   6   3  10       56.51       51.29     23.95 o 
   7   3  10      261.50      267.46     50.48 o 
  -9   4  10      173.18      178.35     14.99 o 
  -8   4  10      101.61      123.98     10.02 o 
  -7   4  10      241.18      211.37      9.11 o 
  -6   4  10      286.50      237.12      9.16 o 
  -5   4  10      318.45      310.25     10.13 o 
  -4   4  10       74.12       93.08     10.59 o 
  -3   4  10        4.53       10.81      4.48 o 
  -2   4  10      759.04      784.09     12.83 o 
  -1   4  10       86.98       98.13      8.45 o 
   0   4  10      275.57      278.98      8.20 o 
   1   4  10       43.87       37.03      5.11 o 
   2   4  10      127.91      140.60      7.68 o 
   3   4  10      458.82      426.57     11.21 o 
   4   4  10      192.73      200.30      8.93 o 
   5   4  10       90.67       73.44     10.37 o 
   6   4  10        1.33        5.89      3.76 o 
   7   4  10       38.40       22.81      9.63 o 
  -9   5  10      899.40      885.91     21.50 o 
  -8   5  10       34.92       31.20      6.13 o 
  -7   5  10     1062.30     1101.86     14.37 o 
  -6   5  10      768.62      745.96     13.03 o 
  -5   5  10      250.95      253.97      9.55 o 
  -4   5  10     4877.43     5030.23     61.32 o 
  -3   5  10     1249.72     1215.45     15.32 o 
  -2   5  10     1700.18     1636.15     19.07 o 
  -1   5  10      231.24      189.09     11.24 o 
   0   5  10      771.97      867.92     13.34 o 
   1   5  10       27.99       35.22      4.58 o 
   2   5  10     1478.00     1410.67     16.31 o 
   3   5  10      999.17      935.92     14.82 o 
   4   5  10      685.76      707.14     12.22 o 
   5   5  10       69.49       60.18      6.53 o 
   6   5  10      906.17      801.52     34.26 o 
   7   5  10        0.05       -4.85      6.62 o 
  -8   6  10      376.36      400.00      9.98 o 
  -7   6  10      799.81      784.90     19.62 o 
  -6   6  10      247.81      235.12     10.91 o 
  -5   6  10      433.71      421.07     10.73 o 
  -4   6  10       47.37       66.14      5.95 o 
  -3   6  10      246.83      236.20     12.94 o 
  -2   6  10      402.89      402.08     10.29 o 
  -1   6  10      238.33      221.52      9.50 o 
   0   6  10      279.03      263.97      7.30 o 
   1   6  10      380.74      374.84     10.29 o 
   2   6  10      226.55      210.79     10.89 o 
   3   6  10      325.00      356.43     10.51 o 
   4   6  10        4.01        6.75      2.51 o 
   5   6  10      250.95      244.51     16.99 o 
   6   6  10      719.92      745.70     36.41 o 
   7   6  10      149.81       99.78     30.67 o 
  -8   7  10       38.96       24.18      6.21 o 
  -7   7  10     3146.68     3367.03     34.44 o 
  -6   7  10        9.30        3.86      4.09 o 
  -5   7  10     1548.37     1541.75     18.17 o 
  -4   7  10      397.16      416.54     11.00 o 
  -3   7  10       74.47       67.77      6.39 o 
  -2   7  10      889.20      895.48     13.78 o 
  -1   7  10       18.07       46.38      6.37 o 
   0   7  10       74.24       86.42      7.91 o 
   1   7  10     1557.51     1552.70     19.30 o 
   2   7  10      161.15      153.29      7.46 o 
   3   7  10     5343.14     5703.08     57.15 o 
   4   7  10      246.00      240.09      7.92 o 
   5   7  10     2428.22     2490.77     52.14 o 
   6   7  10       32.98       18.48      4.06 o 
   7   7  10      418.98      348.33     54.91 o 
  -8   8  10       22.88       26.33      5.45 o 
  -7   8  10     1788.93     1819.22     25.21 o 
  -6   8  10      354.54      337.01      9.88 o 
  -5   8  10      770.66      763.26     14.02 o 
  -4   8  10      376.59      353.18     10.65 o 
  -3   8  10      762.96      746.70     17.43 o 
  -2   8  10      605.17      542.44     10.21 o 
  -1   8  10       23.29       16.51      2.98 o 
   0   8  10     2636.86     2721.82     31.05 o 
   1   8  10      126.62      136.04     10.04 o 
   2   8  10       72.90       79.15      9.08 o 
   3   8  10      326.48      344.25     12.78 o 
   4   8  10       61.52       52.89      6.77 o 
   5   8  10      808.93      937.00     55.48 o 
   6   8  10      331.35      327.75     20.12 o 
  -8   9  10       76.06       79.86      7.75 o 
  -7   9  10     2201.59     2408.42     44.14 o 
  -6   9  10        0.89        6.70      3.74 o 
  -5   9  10     1089.32     1031.29     16.88 o 
  -4   9  10     1305.59     1327.51     20.01 o 
  -3   9  10      295.85      285.71      8.53 o 
  -2   9  10     3407.45     3489.91     46.27 o 
  -1   9  10      121.43      107.29     11.10 o 
   0   9  10     2589.34     2580.15     53.47 o 
   1   9  10       96.20       94.14      8.68 o 
   2   9  10      178.19      143.56     12.88 o 
   3   9  10      801.40      850.12     20.82 o 
   4   9  10      361.03      377.15     27.50 o 
   5   9  10     1650.59     1713.96     28.13 o 
   6   9  10      112.75       93.12     12.98 o 
  -8  10  10      124.08      120.04     12.74 o 
  -7  10  10      794.68      777.97     15.99 o 
  -6  10  10      371.07      343.91     13.83 o 
  -5  10  10       90.92       95.55     12.26 o 
  -4  10  10      726.55      743.53     15.84 o 
  -3  10  10      274.27      258.07     10.62 o 
  -2  10  10     1100.74     1089.39     26.19 o 
  -1  10  10      122.01      121.38      9.30 o 
   0  10  10      488.88      486.61     19.52 o 
   1  10  10       22.45       19.94      4.68 o 
   2  10  10       16.36       18.22      7.64 o 
   3  10  10      520.55      533.00     10.74 o 
   4  10  10       24.98       29.59      6.42 o 
   5  10  10      216.93      217.33     23.28 o 
   6  10  10      168.05      117.55     19.15 o 
  -8  11  10        6.77       -3.40      8.24 o 
  -7  11  10      229.79      256.82     19.08 o 
  -6  11  10       21.27       21.41      5.38 o 
  -5  11  10      257.52      274.76     13.38 o 
  -4  11  10     2913.24     2979.65     34.89 o 
  -3  11  10      678.14      607.52     14.93 o 
  -2  11  10     2858.01     2926.32     35.16 o 
  -1  11  10     1416.99     1360.91     17.63 o 
   0  11  10     4790.08     4970.33     64.71 o 
   1  11  10       10.89       10.98      4.19 o 
   2  11  10      361.50      325.67     11.33 o 
   3  11  10      450.02      497.97     18.15 o 
   4  11  10      120.12      125.93     17.02 o 
   5  11  10        8.72        6.88      9.76 o 
   6  11  10       96.22       70.89     11.96 o 
  -7  12  10       47.76       58.72     13.81 o 
  -6  12  10        3.16        9.25      6.15 o 
  -5  12  10        3.87        6.82      4.46 o 
  -4  12  10      560.32      642.07     24.51 o 
  -3  12  10        2.64       18.02      5.28 o 
  -2  12  10       22.01       21.49      4.67 o 
  -1  12  10     1616.85     1635.21     22.18 o 
   0  12  10      611.59      699.53     12.63 o 
   1  12  10      880.26      902.07     16.45 o 
   2  12  10      262.79      257.73     19.97 o 
   3  12  10      291.74      352.09     13.15 o 
   4  12  10       78.17       95.84     14.04 o 
   5  12  10        2.77        7.90      5.87 o 
   6  12  10      130.15      110.59     21.63 o 
  -7  13  10       53.16       41.61      6.42 o 
  -6  13  10      144.06      120.77     13.78 o 
  -5  13  10      337.64      336.82     15.03 o 
  -4  13  10      503.90      462.91     19.52 o 
  -3  13  10      276.01      257.73     15.72 o 
  -2  13  10      567.70      600.29     12.89 o 
  -1  13  10     4343.46     4528.88     53.49 o 
   0  13  10      760.76      673.57     10.49 o 
   1  13  10     3473.24     3728.69     51.95 o 
   2  13  10      199.62      183.62     13.45 o 
   3  13  10     1969.47     2107.93     31.81 o 
   4  13  10      474.01      528.13     44.17 o 
   5  13  10      146.85      119.25     18.62 o 
  -7  14  10       12.92       14.67      4.59 o 
  -6  14  10      182.49      134.34     15.66 o 
  -5  14  10       84.88       90.60      8.80 o 
  -4  14  10      153.05      146.45     12.64 o 
  -3  14  10       79.79       99.24     12.44 o 
  -2  14  10      550.24      607.09     15.94 o 
  -1  14  10      149.75      156.02     13.00 o 
   0  14  10       47.36       48.92      6.62 o 
   1  14  10      301.64      334.52     22.35 o 
   2  14  10      423.92      425.71     12.52 o 
   3  14  10       72.95       98.93     13.14 o 
   4  14  10      339.91      325.47     23.55 o 
   5  14  10       44.46       51.42      9.95 o 
  -6  15  10      951.12      919.61     17.63 o 
  -5  15  10        7.46       14.21      5.16 o 
  -4  15  10        2.41        3.76      4.78 o 
  -3  15  10        9.89        6.44      6.60 o 
  -2  15  10       26.31       14.35      9.62 o 
  -1  15  10        6.25       14.14      4.92 o 
   0  15  10      138.95      141.09     10.23 o 
   1  15  10      397.90      415.02     23.39 o 
   2  15  10     1248.02     1312.17     35.61 o 
   3  15  10      810.20      777.62     19.49 o 
   4  15  10     1471.16     1581.53     32.08 o 
   5  15  10      274.54      279.27     19.30 o 
  -6  16  10      951.84      898.45     19.84 o 
  -5  16  10      255.13      231.98     12.45 o 
  -4  16  10      648.82      614.68     16.71 o 
  -3  16  10      471.56      497.74     13.80 o 
  -2  16  10        7.59       15.47      5.90 o 
  -1  16  10        0.15       11.46      3.76 o 
   0  16  10        5.95        2.65      5.48 o 
   1  16  10      350.26      356.35     11.96 o 
   2  16  10        0.73       17.73      4.69 o 
   3  16  10      459.29      420.89     20.66 o 
   4  16  10       12.61       23.00      6.87 o 
  -5  17  10       98.60       73.91     10.82 o 
  -4  17  10       22.30        5.72      4.98 o 
  -3  17  10      166.75      136.80     19.07 o 
  -2  17  10       19.31       22.54      5.30 o 
  -1  17  10     1239.27     1300.29     21.36 o 
   0  17  10       28.99       22.05      5.13 o 
   1  17  10       10.42       15.47      5.32 o 
   2  17  10      222.81      225.58     15.89 o 
   3  17  10      281.64      267.96     21.09 o 
   4  17  10      551.30      558.87     21.73 o 
  -5  18  10      864.08      969.14     26.65 o 
  -4  18  10      342.58      344.83     25.05 o 
  -3  18  10      779.22      904.60     20.13 o 
  -2  18  10       13.33       24.72      6.38 o 
  -1  18  10       13.98       20.32      9.12 o 
   0  18  10       11.61        7.04      4.54 o 
   1  18  10       38.54       52.16      5.37 o 
   2  18  10      285.61      247.43     18.32 o 
   3  18  10       24.76       16.08      6.40 o 
  -4  19  10      201.55      145.38     15.47 o 
  -3  19  10      605.07      679.68     19.28 o 
  -2  19  10      272.41      287.16     19.37 o 
  -1  19  10      736.82      695.17     14.27 o 
   0  19  10      570.15      571.49     20.51 o 
   1  19  10       64.76       75.73     10.34 o 
   2  19  10      278.97      265.34     35.47 o 
  -3  20  10       26.41       10.76      4.85 o 
  -2  20  10        0.69       -0.67      7.39 o 
  -1  20  10       66.14       31.64      6.46 o 
   0  20  10      406.62      369.98     24.71 o 
   1  20  10       47.25       55.18      7.41 o 
   2  20  10      221.58      216.34     24.09 o 
  -2  21  10      362.45      377.27     33.03 o 
  -1  21  10       53.64       70.38     12.91 o 
   0  21  10      258.68      259.51     15.50 o 
  -7   0  11       70.25       45.86      6.86 o 
  -5   0  11      973.23     1006.66     32.72 o 
  -3   0  11    12591.97    13531.54     74.40 o 
  -1   0  11     1883.51     1822.24     27.99 o 
   1   0  11      234.17      257.46     15.72 o 
   3   0  11     1031.00      986.22     44.61 o 
   5   0  11      650.33      620.43     22.39 o 
  -8   1  11      378.24      323.39      9.80 o 
  -7   1  11      303.18      301.79     18.10 o 
  -6   1  11       26.60       12.54      4.71 o 
  -5   1  11       15.93       16.58      7.62 o 
  -4   1  11        6.65        7.93      5.57 o 
  -3   1  11        0.50       30.17      8.27 o 
  -2   1  11      179.09      193.15      7.88 o 
  -1   1  11      120.21      114.60      7.03 o 
   0   1  11      154.59      182.97     10.84 o 
   1   1  11      404.51      377.62     10.84 o 
   2   1  11       47.31       51.67      6.00 o 
   3   1  11     3017.46     3168.41     36.23 o 
   4   1  11      149.78      171.80     14.57 o 
   5   1  11        8.69       14.80      4.82 o 
   6   1  11      386.07      334.78     14.97 o 
  -8   2  11      622.70      534.37     10.23 o 
  -7   2  11        0.40        2.10      4.89 o 
  -6   2  11      172.33      171.80      9.37 o 
  -5   2  11       95.55      116.15      9.58 o 
  -4   2  11      131.08      128.45      8.09 o 
  -3   2  11     3685.41     3974.22     38.82 o 
  -2   2  11        5.64        7.77      4.41 o 
  -1   2  11       19.96       16.05      4.50 o 
   0   2  11     4396.62     4553.62     43.26 o 
   1   2  11       38.68       45.58      5.21 o 
   2   2  11     2338.15     2445.42     27.80 o 
   3   2  11     1451.28     1336.61     27.52 o 
   4   2  11      822.89      832.20     21.06 o 
   5   2  11       29.72       23.14      6.61 o 
   6   2  11      131.04      159.80     33.79 o 
  -8   3  11      146.08      103.79     13.95 o 
  -7   3  11      107.06      122.54     11.05 o 
  -6   3  11      213.17      230.16     12.66 o 
  -5   3  11        5.37       12.91      6.02 o 
  -4   3  11     1820.91     1705.59     23.02 o 
  -3   3  11      284.78      306.09     13.66 o 
  -2   3  11      230.92      197.67      8.81 o 
  -1   3  11      241.34      219.38      7.84 o 
   0   3  11      340.40      366.79      7.53 o 
   1   3  11      173.39      173.82     10.08 o 
   2   3  11      177.85      187.76      9.98 o 
   3   3  11     2796.43     2809.25     30.43 o 
   4   3  11      251.08      274.00      9.46 o 
   5   3  11      427.98      398.87     13.27 o 
   6   3  11       36.67       13.55      4.67 o 
  -8   4  11     1064.57     1058.69     21.73 o 
  -7   4  11      951.77      875.84     25.29 o 
  -6   4  11       30.58       16.21      4.34 o 
  -5   4  11      409.98      442.11      9.59 o 
  -4   4  11      105.81      121.86      8.89 o 
  -3   4  11      446.66      408.40      9.47 o 
  -2   4  11       19.79       12.64      4.30 o 
  -1   4  11      237.81      222.92     12.13 o 
   0   4  11       55.60       61.36      6.47 o 
   1   4  11     2464.02     2680.99     30.71 o 
   2   4  11      284.37      277.68      9.70 o 
   3   4  11     3775.21     3798.26     40.42 o 
   4   4  11      810.02      751.59     15.65 o 
   5   4  11      675.79      705.37     18.23 o 
   6   4  11      209.51      218.53     22.18 o 
  -8   5  11       67.32       52.31      7.63 o 
  -7   5  11     1026.93     1067.35     17.00 o 
  -6   5  11        0.04        5.83      4.06 o 
  -5   5  11      771.14      731.36     10.79 o 
  -4   5  11      181.48      205.53     11.59 o 
  -3   5  11      378.46      376.14      8.79 o 
  -2   5  11      184.82      199.06     10.00 o 
  -1   5  11       41.16       37.23      5.08 o 
   0   5  11      797.44      809.59     13.04 o 
   1   5  11      302.46      329.67      9.65 o 
   2   5  11      752.71      750.93     10.59 o 
   3   5  11      484.13      512.28     22.90 o 
   4   5  11       52.34       48.15      6.13 o 
   5   5  11      328.26      267.85     46.62 o 
   6   5  11       21.83        5.25      6.45 o 
  -8   6  11       19.33       14.79      5.09 o 
  -7   6  11     1084.92      988.28     14.63 o 
  -6   6  11      392.09      361.49     11.94 o 
  -5   6  11      475.13      419.40     10.47 o 
  -4   6  11     5324.02     5561.75     58.71 o 
  -3   6  11      877.02      897.40     19.57 o 
  -2   6  11     2548.36     2511.54     28.63 o 
  -1   6  11      127.60      121.50      8.84 o 
   0   6  11       42.19       26.03      4.35 o 
   1   6  11     1819.88     1955.43     22.82 o 
   2   6  11      222.45      191.66     11.79 o 
   3   6  11     1351.89     1309.65     20.65 o 
   4   6  11      345.68      310.91     19.99 o 
   5   6  11     2191.54     2154.50     40.69 o 
   6   6  11      331.28      320.26     42.03 o 
  -8   7  11      539.13      505.93     22.29 o 
  -7   7  11      948.44      975.44     14.42 o 
  -6   7  11      153.65      155.65     11.75 o 
  -5   7  11      171.97      162.66      8.00 o 
  -4   7  11      433.18      459.82     10.23 o 
  -3   7  11      115.81      111.64     12.21 o 
  -2   7  11      349.14      359.85     10.36 o 
  -1   7  11       25.06       26.52      5.89 o 
   0   7  11      733.40      706.53     15.35 o 
   1   7  11      334.29      344.66      9.02 o 
   2   7  11        6.84       11.20      3.61 o 
   3   7  11       51.12       59.29      7.11 o 
   4   7  11       24.59       14.23      3.71 o 
   5   7  11      234.09      192.64     22.01 o 
   6   7  11      613.55      586.99     22.81 o 
  -8   8  11        7.83       11.54      4.55 o 
  -7   8  11      485.97      505.83     12.39 o 
  -6   8  11     1178.13     1194.25     17.80 o 
  -5   8  11      183.99      186.72     12.40 o 
  -4   8  11     4744.49     5112.47     54.81 o 
  -3   8  11      244.02      197.92     13.96 o 
  -2   8  11     3594.88     3741.30     45.55 o 
  -1   8  11     1144.14     1036.27     14.53 o 
   0   8  11     3484.74     3518.49     50.41 o 
   1   8  11      240.09      242.40      8.75 o 
   2   8  11      205.40      214.63     16.12 o 
   3   8  11     1068.24      973.80     19.17 o 
   4   8  11      374.13      304.79     21.23 o 
   5   8  11      123.92      108.20     12.76 o 
   6   8  11      404.02      319.02     34.24 o 
  -7   9  11       39.93       22.61      5.40 o 
  -6   9  11        5.37        3.57      5.82 o 
  -5   9  11        2.01        3.59      4.83 o 
  -4   9  11       23.33       21.71      5.56 o 
  -3   9  11      287.43      275.52     10.45 o 
  -2   9  11       26.24       21.02      8.84 o 
  -1   9  11        0.59       10.99      5.01 o 
   0   9  11     1971.61     2060.53     33.16 o 
   1   9  11      190.00      165.08     12.40 o 
   2   9  11     1166.38     1204.27     28.21 o 
   3   9  11      569.46      619.35     13.88 o 
   4   9  11        1.43       -0.12      5.57 o 
   5   9  11       12.94        7.97      5.48 o 
   6   9  11      422.53      351.41     40.00 o 
  -7  10  11      178.40      166.62     17.76 o 
  -6  10  11       12.86       11.63      8.76 o 
  -5  10  11       30.92       15.39      6.81 o 
  -4  10  11     1337.08     1305.31     31.47 o 
  -3  10  11      705.80      694.06     33.55 o 
  -2  10  11      537.50      532.29     12.08 o 
  -1  10  11     5096.37     5202.40     55.49 o 
   0  10  11      224.78      205.54     11.16 o 
   1  10  11     1567.44     1688.78     22.48 o 
   2  10  11        2.29       12.33      6.24 o 
   3  10  11      978.70      978.70     17.77 o 
   4  10  11       77.50       86.64     14.82 o 
   5  10  11      336.31      326.17     27.02 o 
  -7  11  11       59.35       46.57      9.28 o 
  -6  11  11      386.88      345.06     16.79 o 
  -5  11  11       46.60       31.79      7.58 o 
  -4  11  11        9.04       11.43      6.64 o 
  -3  11  11      101.81      111.90     13.71 o 
  -2  11  11       28.70       19.06      6.18 o 
  -1  11  11      231.40      238.63     15.90 o 
   0  11  11        3.68        4.63      8.19 o 
   1  11  11       87.27      132.24      8.85 o 
   2  11  11       47.86       38.52      6.71 o 
   3  11  11      389.03      400.73     16.40 o 
   4  11  11       11.06        7.88      7.21 o 
   5  11  11      146.91      125.60     19.81 o 
  -7  12  11        2.57        0.12      5.67 o 
  -6  12  11      360.57      317.27     19.55 o 
  -5  12  11       91.94       72.56     14.36 o 
  -4  12  11       35.87       21.19      5.03 o 
  -3  12  11       74.03       62.29     10.53 o 
  -2  12  11      113.60       85.67      9.70 o 
  -1  12  11      195.46      161.84     10.88 o 
   0  12  11      261.96      271.57      9.36 o 
   1  12  11     4213.79     4336.04     66.03 o 
   2  12  11     1438.09     1592.68     60.57 o 
   3  12  11     2082.30     2187.47     93.48 o 
   4  12  11     1225.18     1223.60     27.11 o 
   5  12  11       40.94       21.48      6.13 o 
  -6  13  11      523.68      552.70     18.33 o 
  -5  13  11      100.63       87.63     10.12 o 
  -4  13  11      101.61       89.71     12.02 o 
  -3  13  11        1.62       -3.57      6.39 o 
  -2  13  11       10.65       13.21      8.79 o 
  -1  13  11        5.35        9.43      4.69 o 
   0  13  11      148.92      136.82      8.01 o 
   1  13  11      753.11      802.22     14.99 o 
   2  13  11      237.40      250.93     14.87 o 
   3  13  11      590.55      637.37     23.91 o 
   4  13  11      279.43      257.68     60.15 o 
  -6  14  11      498.68      489.32     23.56 o 
  -5  14  11      746.90      700.44     17.68 o 
  -4  14  11      420.12      363.48     16.65 o 
  -3  14  11     1079.42     1129.57     17.80 o 
  -2  14  11      213.86      165.39     12.08 o 
  -1  14  11      358.90      379.79     14.67 o 
   0  14  11       71.67       88.89      8.11 o 
   1  14  11      183.57      204.48     16.05 o 
   2  14  11      203.35      191.75     17.51 o 
   3  14  11       15.59        4.90     15.00 o 
   4  14  11     1114.38     1163.43     32.80 o 
  -6  15  11      625.62      674.87     17.44 o 
  -5  15  11        4.51        5.19      4.63 o 
  -4  15  11       23.83       19.23      7.10 o 
  -3  15  11        4.73       12.78      5.36 o 
  -2  15  11      474.93      520.77     13.67 o 
  -1  15  11      235.89      213.23     16.22 o 
   0  15  11      641.65      682.87     18.26 o 
   1  15  11       52.20       55.26     16.72 o 
   2  15  11        9.33        9.11      5.35 o 
   3  15  11        3.04       21.98      8.66 o 
   4  15  11      310.98      299.22     15.08 o 
  -5  16  11      873.13      928.75     15.00 o 
  -4  16  11      105.05       48.81      7.50 o 
  -3  16  11      907.14      944.44     22.31 o 
  -2  16  11      217.71      217.46     13.37 o 
  -1  16  11      681.58      706.79     17.91 o 
   0  16  11      285.56      292.87     15.42 o 
   1  16  11      106.17      121.66     13.69 o 
   2  16  11      315.07      270.73     13.83 o 
   3  16  11       45.34       29.21      6.70 o 
  -5  17  11       13.24        1.13      4.73 o 
  -4  17  11      393.09      433.62     12.48 o 
  -3  17  11       31.82       34.16      7.79 o 
  -2  17  11      252.80      247.22     14.02 o 
  -1  17  11      227.51      248.37     13.27 o 
   0  17  11       37.21       39.33      8.74 o 
   1  17  11       26.47       28.70      6.10 o 
   2  17  11      121.42      103.36     12.43 o 
   3  17  11      212.40      182.32     29.68 o 
  -4  18  11       13.97        7.78      5.93 o 
  -3  18  11      668.95      727.66     28.04 o 
  -2  18  11      295.47      273.15     13.89 o 
  -1  18  11      269.70      265.63     16.71 o 
   0  18  11      847.20      924.43     15.67 o 
   1  18  11       14.24       26.75      7.51 o 
   2  18  11      751.46      701.04     28.39 o 
  -3  19  11      131.92       94.01      8.87 o 
  -2  19  11       13.61       16.16      5.23 o 
  -1  19  11      135.42      111.38     12.48 o 
   0  19  11       94.95       96.17     14.80 o 
   1  19  11       52.54       46.43      6.69 o 
  -8   0  12      130.54      114.05     16.43 o 
  -6   0  12      786.92      774.33     18.40 o 
  -4   0  12       83.17       48.21     11.75 o 
  -2   0  12       91.03       68.06      8.75 o 
   0   0  12      253.88      324.14     16.14 o 
   2   0  12       22.66       24.42      7.25 o 
   4   0  12       64.58       68.40     12.84 o 
   6   0  12       48.22       23.99      8.03 o 
  -8   1  12       61.07       58.98      6.98 o 
  -7   1  12      534.55      588.87     14.97 o 
  -6   1  12      179.37      187.39     10.85 o 
  -5   1  12      391.59      358.55      9.44 o 
  -4   1  12     1027.19     1046.50     13.99 o 
  -3   1  12      916.88      892.69     17.32 o 
  -2   1  12     1052.19     1090.66     13.42 o 
  -1   1  12      120.42      109.28      8.89 o 
   0   1  12     2253.56     2427.74     25.24 o 
   1   1  12     1398.45     1379.95     18.30 o 
   2   1  12      691.68      685.56     15.96 o 
   3   1  12       43.18       34.62      4.75 o 
   4   1  12      628.25      613.07     12.57 o 
   5   1  12      145.60      116.57     19.53 o 
   6   1  12       39.48       28.05      9.46 o 
  -8   2  12       54.63       59.25      8.77 o 
  -7   2  12      258.12      211.82     10.96 o 
  -6   2  12        4.08        9.85      4.23 o 
  -5   2  12       47.19       64.21     10.01 o 
  -4   2  12      143.26      107.06      7.83 o 
  -3   2  12       88.64       92.72      9.17 o 
  -2   2  12       77.79       53.23      5.95 o 
  -1   2  12      366.10      340.27      9.70 o 
   0   2  12      380.61      423.82     10.29 o 
   1   2  12      239.63      261.28      9.43 o 
   2   2  12       22.12       18.83      3.19 o 
   3   2  12       40.76       22.16      3.95 o 
   4   2  12       11.73        8.57      4.51 o 
   5   2  12      651.78      669.30     13.78 o 
   6   2  12      602.82      553.87     22.49 o 
  -8   3  12      118.80      106.52      9.39 o 
  -7   3  12     3122.28     3359.52     29.37 o 
  -6   3  12      662.54      643.91     12.91 o 
  -5   3  12     1245.02     1256.42     24.91 o 
  -4   3  12        2.48        1.24      4.38 o 
  -3   3  12     2228.64     2339.04     29.41 o 
  -2   3  12       30.25       29.90      5.03 o 
  -1   3  12       59.21       24.41      5.78 o 
   0   3  12       13.21       10.32      3.12 o 
   1   3  12      581.70      570.41     13.58 o 
   2   3  12      933.83      924.88     11.54 o 
   3   3  12      461.34      470.06      9.85 o 
   4   3  12      269.54      233.02     11.70 o 
   5   3  12     1579.26     1606.01     37.13 o 
   6   3  12       19.67        9.12      4.56 o 
  -8   4  12        2.96        6.89      3.08 o 
  -7   4  12      140.29      130.43      8.14 o 
  -6   4  12       16.40       16.13      4.46 o 
  -5   4  12       41.53       29.76      5.14 o 
  -4   4  12      231.29      207.87      8.74 o 
  -3   4  12        2.44        2.16      3.78 o 
  -2   4  12      345.45      334.76      8.42 o 
  -1   4  12       64.66       62.51      5.95 o 
   0   4  12      174.18      150.91     11.06 o 
   1   4  12       22.07       18.64      3.88 o 
   2   4  12        8.07       13.39      2.69 o 
   3   4  12      653.53      614.01     11.51 o 
   4   4  12      133.26      113.04     10.76 o 
   5   4  12      444.17      479.06     19.86 o 
  -7   5  12     1193.36     1157.17     16.46 o 
  -6   5  12      847.97      823.75     19.35 o 
  -5   5  12      533.54      500.54     23.87 o 
  -4   5  12     1184.01     1206.13     23.16 o 
  -3   5  12      520.59      465.47      9.63 o 
  -2   5  12     1733.63     1737.98     23.04 o 
  -1   5  12      710.21      627.94     12.42 o 
   0   5  12     1216.69     1187.12     13.19 o 
   1   5  12      302.36      272.83     12.84 o 
   2   5  12      195.87      160.61     13.68 o 
   3   5  12      195.88      149.31     16.99 o 
   4   5  12      201.49      193.16     19.34 o 
   5   5  12      285.03      247.16     39.41 o 
  -7   6  12       16.39       22.48      5.46 o 
  -6   6  12      205.99      208.95      9.71 o 
  -5   6  12      332.54      321.57      8.76 o 
  -4   6  12      571.52      538.14     14.44 o 
  -3   6  12      307.56      294.31      8.66 o 
  -2   6  12      609.35      630.27      9.66 o 
  -1   6  12      617.77      605.13     11.58 o 
   0   6  12      264.57      260.53     11.68 o 
   1   6  12      850.98      908.65     24.77 o 
   2   6  12     1898.48     1974.80     45.28 o 
   3   6  12      800.64      835.66     17.30 o 
   4   6  12      226.68      229.81     17.93 o 
   5   6  12       95.22       78.86     12.47 o 
  -7   7  12      319.74      316.19     12.19 o 
  -6   7  12       96.63      110.59     13.08 o 
  -5   7  12      107.17      111.95     12.25 o 
  -4   7  12      373.73      380.17     11.97 o 
  -3   7  12      437.31      384.01     13.07 o 
  -2   7  12       74.30       82.10      9.55 o 
  -1   7  12     3984.78     4117.13     45.64 o 
   0   7  12     1557.77     1507.72     22.58 o 
   1   7  12     1440.25     1385.47     24.20 o 
   2   7  12      152.02      133.43     11.21 o 
   3   7  12     1585.71     1629.56     28.22 o 
   4   7  12       78.43       69.78     21.08 o 
   5   7  12      573.01      548.52     36.24 o 
  -7   8  12      302.70      283.31     11.58 o 
  -6   8  12       89.02       94.68     11.85 o 
  -5   8  12      355.30      362.30     12.80 o 
  -4   8  12      286.94      329.42     17.87 o 
  -3   8  12       76.12       68.19     10.08 o 
  -2   8  12        0.31        2.70      3.51 o 
  -1   8  12        6.86       32.71      5.96 o 
   0   8  12       31.44       30.92      5.09 o 
   1   8  12     1320.06     1440.40     27.76 o 
   2   8  12      567.59      553.31     26.83 o 
   3   8  12     1200.68     1224.71     19.61 o 
   4   8  12      185.75      181.39     20.32 o 
   5   8  12       61.50       74.78     19.94 o 
  -7   9  12       38.21        7.88      4.53 o 
  -6   9  12     1437.31     1378.91     19.65 o 
  -5   9  12       10.62       14.60      4.33 o 
  -4   9  12      318.95      298.31     11.01 o 
  -3   9  12        1.51        4.90      4.40 o 
  -2   9  12      255.80      239.94     15.30 o 
  -1   9  12     2310.61     2305.48     36.20 o 
   0   9  12        4.03        4.36      3.71 o 
   1   9  12     3433.85     3539.83     43.36 o 
   2   9  12      979.51      980.97     15.35 o 
   3   9  12      482.68      481.11     13.82 o 
   4   9  12      741.41      767.43     24.61 o 
   5   9  12       12.15       11.23      4.19 o 
  -7  10  12        3.64        2.01      5.70 o 
  -6  10  12       59.51       66.67     10.12 o 
  -5  10  12        0.19       10.00      7.28 o 
  -4  10  12       84.04       95.82     10.86 o 
  -3  10  12        5.85       17.17      3.35 o 
  -2  10  12      277.89      269.36     11.61 o 
  -1  10  12      105.58       85.38     11.99 o 
   0  10  12      370.02      370.54     11.76 o 
   1  10  12       59.02       67.91      9.75 o 
   2  10  12      456.37      451.20     12.29 o 
   3  10  12       19.39       15.23      4.81 o 
   4  10  12        2.17       18.41      5.20 o 
  -6  11  12     1075.06      994.57     16.56 o 
  -5  11  12     1117.07     1181.31     21.13 o 
  -4  11  12      729.16      683.82     18.30 o 
  -3  11  12      403.05      352.67     20.79 o 
  -2  11  12      204.43      206.07     11.94 o 
  -1  11  12      650.10      702.15     12.62 o 
   0  11  12       18.15       21.53      4.26 o 
   1  11  12       23.93       22.02      6.13 o 
   2  11  12      822.78      880.99     15.38 o 
   3  11  12      376.87      339.02     26.58 o 
   4  11  12     1534.36     1630.38     35.41 o 
  -6  12  12        5.31        6.61      7.24 o 
  -5  12  12       25.12       22.94     10.05 o 
  -4  12  12      156.10      157.23     23.38 o 
  -3  12  12      166.16      163.01     12.40 o 
  -2  12  12        2.19        3.57      9.61 o 
  -1  12  12       25.64       35.80      7.05 o 
   0  12  12      412.66      373.68     11.73 o 
   1  12  12       38.80       27.07      6.01 o 
   2  12  12       18.76       11.74      5.51 o 
   3  12  12       16.76        5.45      5.37 o 
   4  12  12      587.82      528.24     25.22 o 
  -6  13  12      324.12      264.04     18.05 o 
  -5  13  12      451.13      446.38     23.10 o 
  -4  13  12      382.34      403.25     21.58 o 
  -3  13  12      909.88      896.77     30.33 o 
  -2  13  12      437.98      421.34     13.70 o 
  -1  13  12     1322.79     1465.07     35.95 o 
   0  13  12      278.03      240.28     28.31 o 
   1  13  12      194.48      148.41     19.95 o 
   2  13  12       39.39       19.78      8.31 o 
   3  13  12      616.73      579.39     33.63 o 
  -5  14  12      171.05      209.31     20.49 o 
  -4  14  12        7.55        3.66      5.36 o 
  -3  14  12       79.94       91.92     13.64 o 
  -2  14  12        9.09       10.04      5.01 o 
  -1  14  12        0.46       -2.63      4.23 o 
   0  14  12       28.62       38.13      6.41 o 
   1  14  12       34.23       38.22     11.47 o 
   2  14  12       77.02       87.42      9.72 o 
   3  14  12      387.07      321.44     45.86 o 
  -5  15  12       17.70       15.35      4.02 o 
  -4  15  12      280.10      286.12     20.49 o 
  -3  15  12      347.37      406.88     14.82 o 
  -2  15  12      643.91      684.15     15.69 o 
  -1  15  12      289.57      259.45     12.26 o 
   0  15  12      935.01      862.06     13.63 o 
   1  15  12       16.83       23.44      7.30 o 
   2  15  12      968.19      936.03     18.49 o 
   3  15  12      783.13      909.98     29.11 o 
  -4  16  12       36.13       43.28      8.04 o 
  -3  16  12      405.57      460.67     11.95 o 
  -2  16  12        6.45       10.90      5.46 o 
  -1  16  12        1.12        2.42      6.09 o 
   0  16  12      350.54      421.82     19.26 o 
   1  16  12       90.00       84.50      8.37 o 
   2  16  12      222.70      250.00     14.46 o 
  -3  17  12       68.42       60.27      7.36 o 
  -2  17  12       28.28       14.35      5.08 o 
  -1  17  12       10.12       13.03      6.84 o 
   0  17  12       99.25       44.39      9.00 o 
   1  17  12        4.23       20.63      6.42 o 
  -2  18  12      384.53      358.81     21.06 o 
  -1  18  12       31.26        3.93      8.32 o 
   0  18  12      154.61      130.18     20.57 o 
  -7   0  13     4677.87     4879.44    197.46 o 
  -5   0  13     1721.83     1849.21     54.69 o 
  -3   0  13      145.62      158.94     15.32 o 
  -1   0  13      103.39      105.35     13.05 o 
   1   0  13     1251.10     1312.61     25.24 o 
   3   0  13     1981.49     1902.81     39.97 o 
   5   0  13      433.60      345.20     47.73 o 
  -7   1  13       35.50       40.76      6.51 o 
  -6   1  13       59.37       59.93      7.35 o 
  -5   1  13       13.75       14.44      6.14 o 
  -4   1  13        8.63       13.76      4.36 o 
  -3   1  13      252.59      246.36      9.51 o 
  -2   1  13      459.98      415.23     12.58 o 
  -1   1  13      868.69      855.00     11.67 o 
   0   1  13      248.67      227.87      7.85 o 
   1   1  13        0.21        6.34      3.23 o 
   2   1  13       20.19       19.36      3.39 o 
   3   1  13      956.32      945.41     37.06 o 
   4   1  13       50.38       38.89      6.55 o 
   5   1  13     1966.32     2154.46     60.09 o 
  -7   2  13     2769.69     2795.65     30.61 o 
  -6   2  13       10.98        0.66      5.73 o 
  -5   2  13     1056.48     1006.61     20.69 o 
  -4   2  13     3560.52     3740.09     35.34 o 
  -3   2  13       40.43       20.43      5.43 o 
  -2   2  13      441.78      432.47     10.65 o 
  -1   2  13      690.66      661.25     10.64 o 
   0   2  13     2027.40     2073.84     24.60 o 
   1   2  13        2.14        4.16      3.34 o 
   2   2  13      435.26      435.33     11.62 o 
   3   2  13       71.31       62.10      9.74 o 
   4   2  13     1130.81     1041.72     17.98 o 
   5   2  13      222.65      129.88     30.85 o 
  -7   3  13       37.11       24.76      5.57 o 
  -6   3  13       28.05       16.60      4.26 o 
  -5   3  13      131.54      115.14     12.38 o 
  -4   3  13       28.36       43.21      6.96 o 
  -3   3  13      441.45      421.78      9.15 o 
  -2   3  13       15.39       26.77      5.32 o 
  -1   3  13      959.06      930.74     13.71 o 
   0   3  13      709.90      760.56     24.75 o 
   1   3  13        0.79        0.66      2.97 o 
   2   3  13      267.79      248.28      7.26 o 
   3   3  13      881.30      915.54     13.82 o 
   4   3  13        1.01        6.28      6.42 o 
   5   3  13      168.99      132.96     19.22 o 
  -7   4  13      458.67      494.55     13.14 o 
  -6   4  13        9.50        3.73      5.76 o 
  -5   4  13      121.28      121.49     10.23 o 
  -4   4  13     2981.57     3085.99     28.45 o 
  -3   4  13     1078.28     1063.85     20.32 o 
  -2   4  13     1470.48     1487.06     22.98 o 
  -1   4  13     1699.71     1700.24     21.56 o 
   0   4  13     2973.71     3080.13     58.25 o 
   1   4  13      614.64      668.59     10.33 o 
   2   4  13      175.43      130.12     14.90 o 
   3   4  13      538.26      526.26     13.16 o 
   4   4  13        1.02       11.23      4.08 o 
   5   4  13      221.55      175.21     19.90 o 
  -7   5  13      334.12      390.69     26.52 o 
  -6   5  13      313.78      344.07     16.78 o 
  -5   5  13        6.31        3.28      6.27 o 
  -4   5  13      228.61      206.74     15.04 o 
  -3   5  13       30.26       33.57      5.99 o 
  -2   5  13      260.46      240.87     19.61 o 
  -1   5  13       72.91       77.16      8.20 o 
   0   5  13      760.35      800.17     20.17 o 
   1   5  13      607.89      621.32     12.55 o 
   2   5  13      100.03      113.59     11.34 o 
   3   5  13       25.86       24.89      5.24 o 
   4   5  13        9.41        9.61      7.44 o 
  -7   6  13        8.44        8.29      3.32 o 
  -6   6  13      978.68     1013.35     26.25 o 
  -5   6  13       15.91       11.73      5.52 o 
  -4   6  13      384.42      345.97     15.84 o 
  -3   6  13      929.80      943.39     20.76 o 
  -2   6  13        1.54        3.50      5.23 o 
  -1   6  13     1716.20     1671.17     22.13 o 
   0   6  13        9.85       19.47      6.62 o 
   1   6  13     1748.00     1888.57     20.39 o 
   2   6  13      204.84      160.39     18.75 o 
   3   6  13      340.65      310.21     19.93 o 
   4   6  13       32.98       15.05      5.77 o 
  -6   7  13      174.80      160.36     12.05 o 
  -5   7  13       42.21       17.43      7.24 o 
  -4   7  13      906.52      946.75     23.79 o 
  -3   7  13      179.01      160.03     24.53 o 
  -2   7  13      669.95      702.08     13.96 o 
  -1   7  13       25.32       17.45      5.14 o 
   0   7  13      300.10      281.23      9.55 o 
   1   7  13        7.92       11.14      4.24 o 
   2   7  13     2300.04     2419.86     31.22 o 
   3   7  13       10.93        6.57      3.66 o 
   4   7  13     2624.50     2697.07     37.98 o 
  -6   8  13      874.94      925.02     16.12 o 
  -5   8  13      191.42      204.96     23.47 o 
  -4   8  13      120.46      126.58     10.92 o 
  -3   8  13       22.37       17.27      7.65 o 
  -2   8  13        5.23        9.80      6.35 o 
  -1   8  13       36.82       37.61      6.62 o 
   0   8  13      231.73      255.34     15.79 o 
   1   8  13      320.16      351.67     54.28 o 
   2   8  13     1156.08     1207.36     44.25 o 
   3   8  13      186.56      179.26     22.52 o 
   4   8  13      936.73      827.35     23.69 o 
  -6   9  13       12.78       20.78      5.56 o 
  -5   9  13      364.76      395.62     12.26 o 
  -4   9  13      390.29      385.47     13.45 o 
  -3   9  13      114.22      104.17     17.95 o 
  -2   9  13      415.20      451.42     10.72 o 
  -1   9  13      102.50       97.06     11.11 o 
   0   9  13        6.60        8.08      3.52 o 
   1   9  13       64.22       46.62      8.50 o 
   2   9  13       27.55       43.15      6.52 o 
   3   9  13      361.61      333.83     18.39 o 
   4   9  13       90.38      112.65     17.66 o 
  -6  10  13      175.95      164.63     13.94 o 
  -5  10  13      593.63      593.61     12.79 o 
  -4  10  13       16.64       23.28      7.11 o 
  -3  10  13     1958.11     2120.74     35.00 o 
  -2  10  13      366.29      335.40     13.22 o 
  -1  10  13     1152.72     1119.73     18.46 o 
   0  10  13        4.73        3.90      4.55 o 
   1  10  13      675.31      691.75     19.96 o 
   2  10  13        0.22        5.57      4.75 o 
   3  10  13       40.45       21.14      9.39 o 
  -5  11  13       16.70       14.68      6.45 o 
  -4  11  13      281.91      286.61     14.39 o 
  -3  11  13        1.12        5.01      4.91 o 
  -2  11  13      204.75      206.01     13.04 o 
  -1  11  13       72.11       83.86     14.73 o 
   0  11  13       47.95       26.40      6.33 o 
   1  11  13      167.11      179.49     11.00 o 
   2  11  13       43.34       53.33     10.03 o 
   3  11  13       23.95       33.19      9.00 o 
  -5  12  13        2.24       11.97      5.32 o 
  -4  12  13       96.30       90.46     10.73 o 
  -3  12  13      545.38      529.57     15.24 o 
  -2  12  13      437.61      376.03     12.22 o 
  -1  12  13      330.97      260.62     14.43 o 
   0  12  13      897.97      985.42     26.03 o 
   1  12  13        7.31       11.99      6.65 o 
   2  12  13     1003.54     1061.46     18.54 o 
   3  12  13        1.27       -1.20      4.77 o 
  -4  13  13      208.31      230.74     16.76 o 
  -3  13  13       24.52       15.82      4.83 o 
  -2  13  13      252.47      252.56     15.29 o 
  -1  13  13       26.79       21.35      5.53 o 
   0  13  13       27.77       29.02      8.71 o 
   1  13  13       43.13       51.61      7.86 o 
   2  13  13       21.12       31.32      5.51 o 
  -4  14  13      106.87      120.71     15.79 o 
  -3  14  13        1.94        3.62      5.27 o 
  -2  14  13      316.27      283.08     17.78 o 
  -1  14  13       22.53       21.55      5.12 o 
   0  14  13      423.27      440.03     15.15 o 
   1  14  13       93.33      108.50     14.58 o 
   2  14  13      385.94      370.54     28.61 o 
  -3  15  13       34.73       26.05      5.75 o 
  -2  15  13       26.08       25.12      6.12 o 
  -1  15  13       34.44       25.88      7.04 o 
   0  15  13      150.67      125.23     13.30 o 
   1  15  13        0.60       12.21      4.58 o 
  -2  16  13      946.41      948.32     35.67 o 
  -1  16  13        3.84       11.39      5.46 o 
  -6   0  14        0.37        5.16      4.74 o 
  -4   0  14      450.50      481.09     19.96 o 
  -2   0  14      499.75      487.50     13.79 o 
   0   0  14     1752.34     1734.05     26.12 o 
   2   0  14      148.18       98.74     17.17 o 
   4   0  14       98.00       40.55     17.32 o 
  -6   1  14      269.47      231.28     13.03 o 
  -5   1  14      175.62      147.30      9.08 o 
  -4   1  14     2474.21     2540.16     26.83 o 
  -3   1  14       71.49      103.73      9.32 o 
  -2   1  14     1066.92     1133.18     13.60 o 
  -1   1  14      237.11      235.53     10.68 o 
   0   1  14      918.97      885.02     18.68 o 
   1   1  14      770.58      722.12     15.15 o 
   2   1  14       63.65       57.43      5.77 o 
   3   1  14      583.11      563.56     11.18 o 
   4   1  14      664.51      681.06     19.31 o 
  -6   2  14        4.61        7.72      4.27 o 
  -5   2  14        2.84        8.46      4.53 o 
  -4   2  14      921.18      950.77     13.34 o 
  -3   2  14      127.59      107.23     10.11 o 
  -2   2  14      169.84      168.69     12.06 o 
  -1   2  14      195.60      207.54     14.67 o 
   0   2  14       24.71       25.93      5.45 o 
   1   2  14      330.92      304.85     13.17 o 
   2   2  14      161.38      153.85      8.91 o 
   3   2  14      792.66      959.59     25.63 o 
   4   2  14       21.27       11.65      6.72 o 
  -6   3  14       10.55       10.70      5.20 o 
  -5   3  14      352.93      303.55     14.17 o 
  -4   3  14      440.14      473.64     15.83 o 
  -3   3  14      266.45      247.89     10.33 o 
  -2   3  14       14.48       22.28      6.86 o 
  -1   3  14     1307.52     1425.41     34.91 o 
   0   3  14      133.50      112.39      9.91 o 
   1   3  14      662.64      628.15     13.12 o 
   2   3  14       23.21       11.29      8.46 o 
   3   3  14      275.08      201.70     40.25 o 
   4   3  14      370.05      330.53     41.06 o 
  -6   4  14       72.91       60.65     15.11 o 
  -5   4  14       35.18       34.19      6.68 o 
  -4   4  14        1.44       -0.57      5.76 o 
  -3   4  14      293.13      304.91     14.57 o 
  -2   4  14       91.74       90.97      9.79 o 
  -1   4  14       13.19       16.32      4.28 o 
   0   4  14        4.16        6.26      6.73 o 
   1   4  14      561.78      579.07     12.99 o 
   2   4  14      175.38      184.82     14.97 o 
   3   4  14     2480.05     2565.85     35.96 o 
  -6   5  14      709.67      677.87     18.78 o 
  -5   5  14        0.41       11.60      5.81 o 
  -4   5  14      776.30      815.57     14.45 o 
  -3   5  14      529.28      581.71     13.55 o 
  -2   5  14      154.73      141.05     13.22 o 
  -1   5  14      182.12      167.77     14.09 o 
   0   5  14      896.44      893.21     16.09 o 
   1   5  14      260.32      244.31     11.67 o 
   2   5  14      811.19      763.98     16.34 o 
   3   5  14       44.09       19.30      5.30 o 
  -6   6  14      401.08      453.54     13.12 o 
  -5   6  14       11.85        8.32      6.06 o 
  -4   6  14       19.28       13.43      5.60 o 
  -3   6  14      822.97      895.14     15.98 o 
  -2   6  14        4.13       10.09      5.07 o 
  -1   6  14        0.78        3.67      4.85 o 
   0   6  14       19.71       20.22      5.48 o 
   1   6  14      205.02      198.73     13.01 o 
   2   6  14       42.89       64.77      9.11 o 
   3   6  14      710.63      715.62     14.72 o 
  -5   7  14      542.78      546.07     14.77 o 
  -4   7  14      366.09      322.66     19.05 o 
  -3   7  14     1443.60     1401.68     30.86 o 
  -2   7  14        4.24       15.59      4.41 o 
  -1   7  14      778.53      814.55     22.96 o 
   0   7  14        2.77        4.47      3.64 o 
   1   7  14      267.39      244.98     19.70 o 
   2   7  14        3.46       12.74      6.27 o 
   3   7  14       40.17       38.82      7.44 o 
  -5   8  14       27.14       21.36      5.45 o 
  -4   8  14      607.75      615.50     19.01 o 
  -3   8  14      373.47      389.48     24.35 o 
  -2   8  14       36.00       22.39      6.76 o 
  -1   8  14       52.41       42.28      7.14 o 
   0   8  14       77.98       75.17      7.23 o 
   1   8  14        5.64       10.45      3.68 o 
   2   8  14      415.55      395.71     12.75 o 
   3   8  14      743.62      747.93     23.16 o 
  -5   9  14      561.13      635.74     38.89 o 
  -4   9  14       68.56       58.38      6.82 o 
  -3   9  14     1146.14     1119.45     27.76 o 
  -2   9  14      941.90     1014.27     18.28 o 
  -1   9  14      560.11      558.20     26.64 o 
   0   9  14      468.68      449.10     18.34 o 
   1   9  14      343.90      324.58     15.56 o 
   2   9  14      297.62      259.52     16.54 o 
  -4  10  14      249.05      213.66     15.83 o 
  -3  10  14      544.62      595.11     13.70 o 
  -2  10  14       73.56       59.93      9.49 o 
  -1  10  14        7.84       11.39      5.14 o 
   0  10  14       30.47       17.04      8.09 o 
   1  10  14       59.12       56.62      8.26 o 
   2  10  14     1159.70     1157.16     29.62 o 
  -4  11  14        2.78        3.27      6.58 o 
  -3  11  14        1.66        3.88      3.62 o 
  -2  11  14      168.10      170.16     15.84 o 
  -1  11  14        3.84        8.11      4.52 o 
   0  11  14      481.10      460.20     19.32 o 
   1  11  14       72.86       44.87      7.69 o 
  -3  12  14       14.70        2.46      5.39 o 
  -2  12  14      140.68      133.37     13.38 o 
  -1  12  14        5.28        9.80      4.96 o 
   0  12  14       45.51       28.53      7.45 o 
   1  12  14      170.63      166.22     19.82 o 
  -2  13  14      140.08       78.44     10.07 o 
  -1  13  14        3.25        6.39      3.80 o 
   0  13  14       15.05       15.14      5.43 o 
  -5   0  15       80.99       78.74     26.53 o 
  -3   0  15      187.56      181.74     24.34 o 
  -1   0  15     2040.13     2065.37     33.94 o 
   1   0  15      301.09      261.67     44.52 o 
  -5   1  15      148.52      131.99      9.32 o 
  -4   1  15       59.82       55.86      7.08 o 
  -3   1  15       17.37       17.48      5.22 o 
  -2   1  15       43.75       24.47      9.26 o 
  -1   1  15     2082.63     2194.55     26.00 o 
   0   1  15      188.88      156.55     16.87 o 
   1   1  15     1673.23     1869.95     19.75 o 
   2   1  15      172.30      140.18     12.45 o 
  -5   2  15        6.34       18.56      7.11 o 
  -4   2  15      734.50      692.13     15.40 o 
  -3   2  15        5.49        3.67      4.15 o 
  -2   2  15      100.99       91.91      9.81 o 
  -1   2  15      510.14      449.34     18.00 o 
   0   2  15      487.40      472.46     15.10 o 
   1   2  15      115.86       83.93      9.48 o 
   2   2  15      183.95      196.32     18.68 o 
  -5   3  15      410.92      455.28     21.04 o 
  -4   3  15      202.20      202.39     16.95 o 
  -3   3  15       41.41       37.58      7.67 o 
  -2   3  15       38.96       37.78      7.35 o 
  -1   3  15      775.88      793.50     16.27 o 
   0   3  15       30.63       28.41      6.53 o 
   1   3  15       66.51       44.17     13.51 o 
   2   3  15        8.32        7.89      4.51 o 
  -5   4  15      887.63      904.51     22.02 o 
  -4   4  15      790.32      807.31     14.98 o 
  -3   4  15      532.83      507.76     12.41 o 
  -2   4  15       70.65       69.50      9.03 o 
  -1   4  15      322.35      345.38     13.47 o 
   0   4  15      245.37      253.14     17.38 o 
   1   4  15       93.23      101.82     14.11 o 
   2   4  15      399.34      369.41     16.36 o 
  -4   5  15       21.92       13.59      6.70 o 
  -3   5  15       22.32       18.23      5.05 o 
  -2   5  15      214.36      191.35     13.49 o 
  -1   5  15       35.27       28.29      5.84 o 
   0   5  15       35.45       31.88      6.11 o 
   1   5  15       31.98       15.03      6.91 o 
   2   5  15       13.32       12.27      4.91 o 
  -4   6  15      105.49      110.45     11.72 o 
  -3   6  15      591.76      676.04     27.78 o 
  -2   6  15      490.03      485.86     13.84 o 
  -1   6  15      488.59      433.05     14.58 o 
   0   6  15      212.60      190.36     13.62 o 
   1   6  15      376.31      379.26     36.78 o 
   2   6  15      262.27      228.58     26.34 o 
  -4   7  15      195.96      208.37     11.13 o 
  -3   7  15      105.82       79.77      9.18 o 
  -2   7  15        0.98        7.25      5.38 o 
  -1   7  15       33.36       39.12      7.63 o 
   0   7  15      565.58      637.83     23.08 o 
   1   7  15       15.10        7.04      5.26 o 
  -3   8  15       10.01       14.41      5.75 o 
  -2   8  15      210.80      150.88     14.83 o 
  -1   8  15      197.84      198.80     23.37 o 
   0   8  15      850.40      786.94     30.99 o 
   1   8  15       91.20       70.29     12.56 o 
  -3   9  15       48.60       50.35      8.11 o 
  -2   9  15       62.75       63.15      6.97 o 
  -1   9  15      131.33      114.22     14.86 o 
   0   9  15      530.46      549.38     20.70 o 
  -2  10  15      103.35       84.48      8.92 o 
  -1  10  15       62.66       42.49     10.32 o 
  -2   0  16      220.56      195.92     50.44 o 
   0   0  16      113.52       72.06     20.02 o 
  -3   1  16       76.66       58.45      9.15 o 
  -2   1  16      120.45      101.93     14.89 o 
  -1   1  16       99.72       72.17     10.91 o 
   0   1  16      306.70      320.69     29.99 o 
  -3   2  16      138.02      122.20     11.91 o 
  -2   2  16      120.36      119.92      9.63 o 
  -1   2  16     1012.20     1151.48     25.41 o 
   0   2  16      108.03       73.93     10.66 o 
  -2   3  16        9.53       13.97      5.02 o 
  -1   3  16      711.40      702.32     21.19 o 
  -2   4  16      541.83      585.43     16.30 o 
  -1   4  16     1599.01     1678.60     32.02 o 
                                                 
